# Supplementary material for: A tale of two lineages: how the strains of the earliest divergent symbiotic Frankia clade spread over the world
Source: BMC Genomics. 2022 Aug 19;23:602. doi: 10.1186/s12864-022-08838-5 (PMC9392346; doi:10.1186/s12864-022-08838-5)
Supplement: Supplementary file 2 — Additional file 2. [file 12864_2022_8838_MOESM2_ESM.xlsx]

## Sheet: Sheet1
Supplementary Table S1: primer sequences used
Gene	Sequence	Reference
matK_fw	ACATTTAAATTATGTGTCAG	Renner et al. 2020
matK_rv	TGCATATACGCACAAATC	Renner et al. 2020
matK-AF	CTATATCCACTTATCTTTCAGGAGT	Yokoyama et al. 2000
matK-8R	AAAGTTCTAGCACAAGAAAGTCGA	Yokoyama et al. 2000
rbcL-F	ATGTCACCACAAACAGAAACTAAAGC	Yokoyama et al. 2000
rbcL-R	TCCTTTTAGTAAAAGATTGGGCGGAG	Yokoyama et al. 2000
ITS-An5	CCTTATCATTTAGAGGAAGGAG	Cheng et al. 2016
ITS-An4	CCGCTTATTGATATGCTTAAA	Cheng et al. 2016
InfC-fw	AAGAACCAGGTCCAGACGGT	This study
InfC-rv	CCACGTGACCCTTCTTGGTC	This study
NifD-fw	TGAGTCGATGCGGAAGATCG	This study
NifD-rv	GAACAGGGGCTGGTAGCTG	This study
Efe-fw	GTACTGACGGTGTTCCCTGG	This study
efe_rv	GGTGTTCAGCCTGACCTTGT	This study
Cheng, T., Xu, C., Lei, L., Li, C., Zhang, Y., & Zhou, S. (2016). Barcoding the kingdom Plantae: New PCR primers for ITS regions of plants with improved universality and specificity. Molecular Ecology Resources, 16, 138–149. https://doi.org/10.1111/1755-0998.12438
