# Supplementary material for: A tale of two lineages: how the strains of the earliest divergent symbiotic Frankia clade spread over the world
Source: BMC Genomics. 2022 Aug 19;23:602. doi: 10.1186/s12864-022-08838-5 (PMC9392346; doi:10.1186/s12864-022-08838-5)
Supplement: Supplementary file 3 — Additional file 3. [file 12864_2022_8838_MOESM3_ESM.xlsx]

## Sheet: Sheet1
Supplementary Table S2. BUSCO analysis data of all genomes obtained in this study.
	Missing BUSCOs	Complete BUSCOs	Complete and single-copy BUSCOs	Complete and duplicated BUSCOs	Fragmented BUSCOs
CiT1_Ci_nod	7.4%	91.9%	91.9%	0.0%	0.7%	island lineage
CiP2_Ci_nod	37.8%	48.0%	48.0%	0.0%	14.2%	island lineage
CiP3_Ci_nod	7.4%	91.9%	91.2%	0.7%	0.7%	island lineage
CiP4_Ci_nod	8.7%	87.2%	86.5%	0.7%	4.1%	island lineage
CiP5_Ci_nod	31.7%	61.5%	58.8%	2.7%	6.8%	island lineage
CiP6_Ci_nod	45.3%	46.6%	46.6%	0.0%	8.1%	island lineage
CiP1_Cm_nod	9.4%	89.9%	89.2%	0.7%	0.7%	continental lineage
CiP1_Cj_nod	10.8%	88.5%	87.8%	0.7%	0.7%	continental lineage
Cppng1_Ct_nod	7.4%	90.5%	91.2%	0.7%	1.4%	island lineage
Cj2_Cj_nod	8.1%	91.2%	91.2%	0.0%	0.7%	island lineage
Cj3_Cj_nod	9.4%	89.2%	89.2%	0.0%	1.4%	island lineage
Cj4_Cj_nod	12.8%	84.5%	84.5%	0.0%	2.7%	island lineage
Cj5_Cj_nod	10.1%	88.5%	88.5%	0.0%	1.4%	island lineage
