# Supplementary material for: A tale of two lineages: how the strains of the earliest divergent symbiotic Frankia clade spread over the world
Source: BMC Genomics. 2022 Aug 19;23:602. doi: 10.1186/s12864-022-08838-5 (PMC9392346; doi:10.1186/s12864-022-08838-5)
Supplement: Supplementary file 4 — Additional file 4. [file 12864_2022_8838_MOESM4_ESM.xlsx]

## Sheet: Sheet1
Supplementary Table S3_matK sequence
>C.myrt_matK
TTATCTTTCGGGAGTATATTTATGTATTTGCTCATGATCATTTTTTAAATAGATCCTTTTTGTTAGAAAA
TGTAAATTATGACAAGAAATCCAGTTTACTAATTGTAAAACGTTTAATTACTCGAACGTATCAATATAAT
CATTTGATTATTTCTCCTAATAATTCTAACCAAAATCCATTTTGGGGGTACAACAAAAATTTTTATGCTC
AAATGCTATCCGACGGGTTTGCAGTCATTGTGGAAATTCCATTTTCCCTACGATTAGTATCTTCCTTAGA
AGAAGCAGAAATAGTAAAATCTTATAATTTACGATCCATTCATTCAATCTTTCCTTTTTCAGAGGATAAA
TTACCACATTTAAATTATGTGTCAGATGTATTAATACCCTACGCCCCTCATCTGGAAATTTTGGTTCAAA
TCCTTCGCTACTGGATGAAAGATGCCTCCTCTTTGCATTTATTACGGGTCTTTCTTCACGAGTATTGTAA
TTGGAATAGTCTTATTATTCCAAATAAATCCATTTCTTTTTTTTCAAAAAAAAAGAGAAGATTCTTTTTT
TTCCTATATAATTCTCATGTATGTGAATACGAATTCATTTTGCTTTTTCTACGTAACCAATCTTCTCATT
TACGATTAACATCTTTTAGGGTCTTTTTTGAGCGAATATCTTTCTATGGAAAAATAGAACATCTTGTACT
TGTAAAGGTATTTGCTAATTATTTTCCGGCTATCCTACGGGTCTTCAAGGATCCTTTCATTCATTATGTT
AGATATCAAGGAAAATCAATTCTGCTTTCAAAAGATGGGCCTCTTCTGATGAATAAGTGGAAATTTTACC
TTGTCACTTTATGGCAATGTCATTTTTATGCGTGGTCACAACCGGAAAGGATCCATATAAATCAATTATC
CAAGCGTTCTCTTGACTTTTGGGGCTATATTTCAAGTGTGCGACTAAATCCTTCAGTGGTACGGAGTCAA
ATGCTCGAAAATTCATTTCTAATAGATAATGCTATGAAGAAACTCGATACGCTAGTTCCAATTATTACTC
TACTTGGATCATTGGCTAAATCAAAATTTTGTAATGGATTAGGGCATCCCATTAGTAAGCCGACCTGGGC
GGATTCGTCAGATTTTTATATTATCGATCGATTTGTGCGTATATGCAGAAATCTTTATCATTATTACAGC
GGATCCTCAAAAAAAAAGAGTTTGTATCAAATAAAATATATACTTCGACTTTCT
