# Supplementary material for: A tale of two lineages: how the strains of the earliest divergent symbiotic Frankia clade spread over the world
Source: BMC Genomics. 2022 Aug 19;23:602. doi: 10.1186/s12864-022-08838-5 (PMC9392346; doi:10.1186/s12864-022-08838-5)
Supplement: Supplementary file 5 — Additional file 5. [file 12864_2022_8838_MOESM5_ESM.xlsx]

## Sheet: Table S4A
Supplementary Table S4A. Average nucleotide identity (ANI), mean values, between different cluster-2 Frankia strains. Calculations were performed using EDGAR (Blom et al., 2016; reference 24).
ANI	CiT1	Cj2	Cj4	Cj3	Cj5	CiP4	CiP3	CiP5	CiP2	Dg1	BMG5.1	Cj1_Dg_nod	Cm1_Dg_nod	CiP1_Cm_nod2	CiP1_Cm_nod1	Dg2	Cppng1_Ca_nod	Cppng1_Ct_nod
CiT1	100	98.76	98.6	98.46	98.62	98.17	95.26	94.22	94.73	78.23	77.94	78.33	78.08	78.48	78.28	78.03	80.55	79.4
Cj2	98.68	100	99.08	99.17	98.85	98.19	95.41	94.51	94.97	77.95	77.9	78.41	78.11	78.41	78.2	78	79.31	79.47
Cj4	98.53	99.14	100	98.82	98.7	98.02	95.29	94.37	94.82	77.81	77.82	78.31	78.03	78.26	78.18	77.93	79.31	79.48
Cj3	98.46	99.4	98.95	100	98.67	98.01	95.02	93.74	94.66	77.98	77.83	78.35	78.05	78.36	78.18	77.99	79.39	79.52
Cj5	98.63	98.96	98.82	98.58	100	98.01	95.11	94.12	94.58	77.85	77.74	78.27	77.89	78.31	78.17	77.88	79.3	79.34
CiP4	98.38	98.49	98.29	98.19	98.28	100	95.09	94.21	94.73	77.82	77.87	78.27	78.07	78.34	78.21	77.87	79.51	79.48
CiP3	95.64	95.96	95.74	95.55	95.7	95.51	100	96.76	96.58	77.71	77.48	78.15	77.87	78.17	78.22	77.65	79.37	79.52
CiP5	94.11	94.57	94.26	93.89	94.38	93.87	96.41	100	95.72	77.16	77.19	77.81	77.39	77.59	78.12	77.21	79.05	79.18
CiP2	94.52	94.9	94.61	94.31	94.5	94.41	95.87	94.91	100	77.36	76.95	77.51	77.23	77.66	77.59	77.1	78.95	79.02
Dg1	78.39	78.28	78.35	78.21	77.98	78.2	77.86	77.6	77.86	100	95.06	92.71	92.96	89.78	89.63	84.7	79.08	78.87	Candidatus Frankia datiscae Dg1
BMG5.1	78.06	78.25	77.93	77.9	77.88	78.01	77.29	77.35	77.41	95.55	100	90.2	90.35	90.09	90.03	84.3	78.83	78.57	Candidatus Frankia coriariae BMG5.1
Cj1_Dg_nod	78.33	78.53	78.32	78.22	78.14	78.19	77.86	77.6	77.77	96.3	92.51	100	98.04	88.52	88.51	89.32	79.24	79.21
Cm1_Dg_nod	78.17	78.33	78.15	78.15	78.01	78.05	77.59	77.19	77.56	97.45	93.19	98.85	100	88.89	88.81	89.27	79.1	79.03
CiP1_Cm_nod2	78.58	78.35	78.3	78.15	78.24	78.24	78	78.18	77.96	89.73	89.61	87.23	87.12	100	99.04	84.3	79.3	78.87
CiP1_Cm_nod1	78.4	78.37	78.27	78.21	78.19	78.15	78.03	78.54	77.89	89.62	89.64	87.19	87.15	99.17	100	84.21	79.14	78.88
Dg2	78.3	78.73	78.29	78.3	78.24	78.35	77.86	77.26	77.69	85.17	84.36	88.26	87.85	84.75	84.48	100	79.28	79.25	Candidatus Frankia californiensis Dg2
Cppng1_Ca_nod	80.83	79.65	79.62	79.59	79.47	79.69	79.4	79.54	79.45	79.26	78.31	79.27	79.12	79.28	79	78.86	100	99.46	Candidatus Frankia meridionalis Cppng1
Cppng1_Ct_nod	79.82	79.93	79.84	79.77	79.62	79.71	79.64	79.83	79.56	79.11	78.42	79.36	79.22	79.1	79.06	78.92	99.54	100

## Sheet: Table S4B
Supplementary Table S4B. Average amino acid identity (AAI), mean values, between different cluster-2 Frankia strains. Calculations were performed using EDGAR (Blom et al., 2016; reference 24).
AAI	Cj2_Cj_nod	Cj3_Cj_nod	Cj4_Cj_nod	Cj5_Cj_nod	CiT1_Ci_nod	CiP2_Ci_nod	CiP3_Ci_nod	CiP4_Ci_nod	CiP5_Ci_nod	Cppng1_Ca_nod	Cppng1_Ct_nod	Dg2	BMG5.1	Dg1	CiP1_Cm_nod
Cj2	100	99.68	99.5	99.53	99.52	97	97.46	98.89	95.44	83.82	83.7	83.11	81.53	81.35	81.4
Cj3	99.68	100	99.37	99.4	99.55	96.98	97.6	98.91	95.53	83.8	83.68	83.12	81.49	81.29	81.34
Cj4	99.5	99.37	100	99.41	99.26	97.05	97.29	98.8	95.37	83.85	83.76	83.07	81.46	81.25	81.26
Cj5	99.53	99.4	99.41	100	99.43	96.96	97.44	99.02	95.48	83.77	83.65	83.04	81.42	81.23	81.28
CiT1	99.52	99.55	99.26	99.43	100	96.97	97.52	99.02	95.58	83.69	83.58	82.97	81.32	81.17	81.34
CiP2	97	96.99	96.96	96.96	96.96	100	98.19	96.59	96.47	84.48	84.32	83.44	81.94	81.82	81.84
CiP3	97.46	97.6	97.29	97.44	97.52	98.19	100	97.23	95.87	83.8	83.71	83.08	81.3	81.13	81.29
CiP4	98.8	98.82	98.8	98.93	99.02	96.6	97.23	100	95.7	84.04	83.93	83.22	81.74	81.46	81.57
CiP5	95.44	95.53	95.29	95.48	95.58	95.91	95.87	95.43	100	82.79	82.76	82.11	80.5	80.33	80.68
Frankia meridionalis Cppng1	83.76	83.74	83.85	83.71	83.69	84.48	83.8	84.04	82.62	100	99.68	84.16	82.27	81.9	82.1
Cppng1_Ct_nod	83.64	83.62	83.77	83.58	83.58	84.29	83.71	83.93	82.57	99.78	100	84.14	82.07	81.73	81.94
Frankia californiensis Dg2	83.31	83.26	83.21	83.22	83.11	83.61	83.25	83.33	82.35	84.12	84.13	100	89.52	89.24	88.9
Frankia coriariae BMG5.1	81.52	81.49	81.46	81.48	81.38	82	81.37	81.82	80.43	82.33	82.18	89.51	100	97.63	93.69
Frankia datiscae Dg1	81.35	81.29	81.24	81.23	81.17	81.83	81.14	81.46	80.32	81.91	81.73	89.24	97.63	100	93.43
CiP1_Cm_nod1	81.4	81.33	81.26	81.27	81.34	81.79	81.29	81.57	80.66	82.1	81.94	88.97	93.66	93.42	100

## Sheet: Table S4C
Supplementary Table S4C. Genome-to-Genome distance calculation using digital DNA-DNA hydridization (dDDH) values. Calculations were performed according to Lick et al. (2021, reference 57).
Cppng1_Ct_nod	25.2%	25.9%	24.9%	25.6%	25.5%	25.3%	25.5%	25.7%	26.8%	25.4%	25.3%	24.5%	24.7%	25.5%	25.2%	25.1%	24.4%	96.1%	100.0%
Cppng1	25.9%	27.1%	26.4%	24.4%	24.3%	27.8%	25.9%	27.00%	26.7%	26.5%	25.6%	25.5%	25.3%	25.5%	25.7%	26.8%	25.4%	100.0%	96.1%	Candidatus Frankia meridionalis
Dg2	27.6%	27.3%	27.1%	24.5%	24.5%	23.9%	25.8%	24.6%	27.1%	27.4%	26.4%	24.4%	24.3%	27.8%	25.9%	27.00%	100.0%	25.4%	24.4%	Candidatus Frankia californiensis
CIP1_Cm_nod1	26.00%	25.8%	26.2%	26.1%	25.9%	27.8%	25.6%	24.5%	22.3%	25.4%	24.9%	25.6%	25.5%	25.3%	95.3%	100.0%	27.00%	26.8%	25.1%
CIP1_Cm_nod2	28.00%	26.1%	27.8%	29.00%	27.2%	24.2%	26.1%	28.00%	27.1%	25.5%	24.2%	26.1%	26.00%	26.1%	100.0%	95.3%	25.9%	25.7%	25.2%
Cm1_Dg_nod	27.3%	26.1%	25.3%	26.9%	26.8%	24.7%	26.1%	24.3%	27.2%	25.1%	89.1%	72.2%	93.1%	100.00%	26.1%	25.3%	27.8%	25.5%	25.5%
Cj1_Dg_nod	25.5%	25.7%	25.8%	21.5%	23.5%	25.5%	26.5%	23.5%	24.3%	23.5%	85.1%	71.1%	100.0%	93.1%	26.00%	25.5%	24.3%	25.3%	24.7%
BMG5.1	27.1%	27.3%	26.1%	25.1%	24.9%	27.3%	27.1%	23.1%	26.1%	25.1%	72.4%	100.0%	71.1%	72.2%	26.1%	25.6%	24.4%	25.5%	24.5%	Candidatus Frankia coriariae
Dg1	28.00%	27.8%	28.2%	27.2%	26.9%	28.00%	28.1%	24.9%	26.0%	23.0%	100.0%	72.4%	85.1%	89.1%	24.2%	24.9%	26.4%	25.6%	25.3%	Candidatus Frankia datiscae
CIP2	71.3%	73.5%	74.4%	73.4%	74.6%	73.2%	75.3%	75.00%	74.8%	100.0%	23.00%	25.1%	23.5%	25.1%	25.5%	25.4%	27.4%	26.5%	25.4%
CIP5	70.5%	70.4%	71.3%	72.1%	71.00%	71.6%	89.5%	86.3%	100.0%	74.8%	26.00%	26.1%	24.3%	27.2%	27.1%	22.3%	27.1%	26.7%	26.8%
CIP3	72.4%	71.4%	71.6%	72.4%	73.4%	72.5%	88.3%	100.0%	86.3%	0.75	24.9%	23.1%	23.5%	24.3%	28.00%	24.5%	24.6%	25.00%	25.7%
CIP1	73.2%	72.5%	73.1%	72.8%	72.3%	72.6%	100.0%	88.3%	89.5%	75.3%	28.1%	27.1%	26.5%	26.1%	26.1%	25.6%	25.8%	25.9%	25.5%
CIP4	89.1%	90.2%	90.00%	89.8%	90.3%	100.0%	72.6%	72.5%	71.6%	73.2%	28.00%	27.3%	25.5%	24.7%	24.2%	27.8%	23.9%	24.8%	25.3%
Cj5	90.3%	91.3%	92.4%	90.5%	100.0%	90.3%	72.3%	73.4%	0.71	74.6%	26.9%	24.9%	23.5%	26.8%	27.2%	25.9%	24.5%	24.3%	25.5%
Cj4	91.2%	92.5%	92.1%	100.0%	90.5%	89.8%	72.8%	72.4%	72.1%	73.4%	27.2%	25.1%	21.5%	26.9%	29.00%	26.1%	24.5%	24.4%	25.6%
Cj3	92.3%	94.3%	100.0%	92.1%	92.4%	90.00%	73.1%	71.6%	71.3%	74.4%	28.2%	26.1%	25.8%	25.3%	27.8%	26.2%	27.1%	25.4%	24.9%
Cj2	92.8%	100.0%	94.3%	92.5%	91.3%	90.2%	72.5%	71.4%	70.4%	73.5%	27.8%	27.3%	25.7%	26.1%	26.1%	25.8%	27.3%	25.1%	25.9%
CIT1	100.0%	92.8%	92.3%	91.2%	90.3%	89.1%	73.2%	72.4%	70.5%	71.3%	28.00%	27.1%	25.5%	27.3%	28.00%	26.00%	27.6%	25.9%	25.2%
dDDH	CIT1	Cj2	Cj3	Cj4	Cj5	CIP4	CIP1	CIP3	CIP5	CIP2	Dg1	BMG5.1	Cj1_Dg_nod	Cm1_Dg_nod	CIP1_Cm_nod2	CIP1_Cm_nod1	Dg2	Cppng1	Cppng1_Ct_nod
