# Supplementary material for: A tale of two lineages: how the strains of the earliest divergent symbiotic Frankia clade spread over the world
Source: BMC Genomics. 2022 Aug 19;23:602. doi: 10.1186/s12864-022-08838-5 (PMC9392346; doi:10.1186/s12864-022-08838-5)
Supplement: Supplementary file 6 — Additional file 6. [file 12864_2022_8838_MOESM6_ESM.xlsx]

## Sheet: island minus continental
Supplementary Table S5A. (A) Proteins encoded by genomes of members of the island lineage, but not of the continental lineage. The island lineage was represented by CiP3_Ci_nod, CiP4_Ci_nod, CiT1_Ci_nod, Cppng1_Ca_nod, Cj2, Cj3, Cj4, Cj5; the continental lineage was represented by Frankia californiensis Dg2, Frankia coriariae BMG5.1, Frankia datiscae Dg1, CiP1_Cm_nod. The protein representative f…
protein function based on GenDB annotation system	protein function based on NCBI	amino acid sequence
>FCIP3_00680 Frankia_sp_CiP3 Murein hydrolase activator NlpD precursor	M23 family metallopeptidase	MWTQPGVRAAVPAADAGTHRGSRGSAGVPPLVAGAAAALLLAGTVVSVSVLGAGSVSLRTRAGAHPPVAAAFGALVGPRASVGPLTHRADPYLFVTTDRSLTRTEIDRLGRAVGASEAVVADFAEVSVGSGRTGAIGADPNLLRTVAPAGTAEVTALWQRIADGEIAVAHSVAAALDVRLGGQVDVGHDRPVGLRIGALATIRLPGVGVVVDRSRSAALGLVADSAVALVVPGTPDPVLLAATARQAVQGLRVMSLRTVLPPPAVAPSAPSASSWSAPGTPPQDDPPAPGAAPRSPQPPAAADTVESGWVPPVIGTISRGFNPTTGSERHLGLDIAAPLGTPIMAAAAGYVLYAGPASGFGNEIVLQHGDGVETVYGHMRVFMIRGGTVAAGQQIALVG…
>FCIP3_03923 Frankia_sp_CiP3 hypothetical protein		MDTSTKETARSGLLHEVALGTVDGRPDQVMLVADDRRVAAVLEDWDEHRRVELMVAGRLLALEADPDGRGLRVFDPVTSIPLVAFRSARRGGGGTVELPGSRAVRWVVPRGSVFECGFLSSRGGGLIRFAHDGTALVLVDDDHRRRGGIHDPLVLLTLGWFLLLKSRRRHDHGSFASPQPAAQVCAAA
>FCIP3_01921 Frankia_sp_CiP3 Biphenyl dioxygenase subunit alpha	aromatic ring-hydroxylating dioxygenase subunit alpha	MVTQEPGTRARCPGPSAQDYLAADTRPVPDVLRLTVNEYLGNDDIDAERYISPAWHRLEVEKLWRRVWQFACREEDIPEVGDHEIYEIADDSLLIVRTAPTEIRAFVNACLHRGRKLRTTSGHVPEFRCPFHGFTWNIDGTLKSIPCAWDFPHVDREKFSLPEAKVATWGGFVFINMDPHSESFETFAGDLPDHFARWPLEDRYTSLHIAKILPCNWKIGQEAFLEAFHVIGTHPQLLAWMGDANSQYDVVASANWDRTITVQGVPSPHLAGGVTEEDVLESFYFSRGFYASAQGRDLTAAGGDLPEIPAGGTARAVLADQMRAQLSALSGESHAEVTDSELLDAVNYILFPNFHPWAGKKSNIIYRFRPYGNDPDRCVAEIFFLSGWPKGTPRPAPAK…
>FCIP3_02229 Frankia_sp_CiP3 SNARE associated Golgi protein	VTT domain-containing protein	MFESWGSRACRAWSADDRGVGDAGVPLTTAMAQSAHNAVTGATPDEPIPDEPDEPDEPTGTARRRWWTRIRPVDAVCVGGLAAQTIWASVSVLLIPRLIGTHPVLLELLGATSPAMVAAGAFARAGRAGLVAALTAPTVGWVPLDVFGWWAGRRYGRPAVDIVTRGHPRSVEFASRVDRMARRWGFGALVLAPWLPVPNQLIYAATGWHGMSLVRFLIGDAIGTTLRTGVIVSLGYAVGDQAVDLATAISHDTVLSFVTLTALMLSWTVFRNRRSLRGLLARARPRPWASRTPRRVRGQPPTPDPSDPPGGSTPGPPGGS
>FCIP3_03297 Frankia_sp_CiP3 Glutathione synthase/Ribosomal protein S6 modification enzyme (glutaminyl transferase)	hypothetical protein	MTRRRRIAYLCLTIPHDDLPDVEAAFARHDTDVEIVKLADADQINWSGIDLLSLRMLRYFHLEPDLIPRIDALCARVRANAPGGLPVVNPPGLVARGLDKFDYLPRLADAGVPVVPTEWVSRGTPVTLHTILERTGWRRAVVKPTLSARGWNAFRVTRAEIPIDDPDPTADHPHLTLPDDSDAVAGSNAERRFAELTAMTTVSVQPFVDEITTRGETSFVFIGGRYSHAIAKSVAENGWIAHESFGGVNKRVEATPAHIAWAEELHSLLCSWFEQLRYARIDTLPAPDGGLQLLECELVAPRLFLREGGALDRYARSMLGAAATA
>FCIP3_05440 Frankia_sp_CiP3 Phosphotransferase enzyme family protein	aminoglycoside phosphotransferase family protein	MAWKESDARMAAFDALARLGAETPPDLDLLRFGENALYAYRDRGLVLRVARPQARADHVARTVDFVVRIAARGMEVTEPAAVPGVRQPVVTSTGVVTLWVYYETDPDCRVTPRELGGLLRHFHDLATLEKALVGPWKPFALIRARLDGARRDGIEQDLVDPLGALLVSLESRVPDLTSELGTGVMHGDMHYGNVMCLPGHRLLLIDFDQICRGPLEWDLVPNLVTYRRFGMSDEDYGEFSSAYGYDLRVSPHVGTFIALRELGMVTWLLQQ
>FCIP3_00998 Frankia_sp_CiP3 hypothetical protein		MTQSPPAGTSTSRHRRPTHALPVQLHWYSVVAVLAGTAAVLSIITSCQPTELTGQPLPSAAASVTAPGAPGDVEPARPGTPPVSSSSTAPATAPAQLSPTASTYATSPAPRPSVVAAATRPAAQPVEQTTTTVAPGRIRPGVTYTGYGTFYSLSGAGNCLYEDAGTDASHSYAALNDADYENARMCGGYIQATGPRGTVVVKIVDRCPECKPGDIDFSPEAFATIADPVAGRVPISWRLISPANIGSIQYRIKEGSSPYWLAIQPRNHRNPVVSLEISVNGSWQALPREQYNYFLAPNGLGAGPFSIRVTDIYGQQIINSGITLSPTVVQATSTQFAQH
>FCIP3_04924 Frankia_sp_CiP3 hypothetical protein	MaoC family dehydratase N-terminal domain-containing protein	MAGAPFTMEVELGKIREFARATKSSNPGYLTADVPVSPATFLATAAFWTGPENAPPMAEIGDPARVLHGEQEFVFHGEPPRAGTRLVGQTRIGNSYDKRGTRGGSMRFVELVTEFRTPEGRLVAESKTTVIVTSQAPAEGPTAS
>FCIP3_03169 Frankia_sp_CiP3 N-substituted formamide deformylase precursor	amidohydrolase family protein	MKTGHDDRILIINAEVDGRGGTTSVRTNGDRIVAIGPELSRAPGEYVVDARGGMLLPGLHDHHIHLLALAAAHGSVLCGPPAVHRRDELAAALHRAAAAVAPGGWVRGVGYHDSVAGPLTRDDLDTMVADVPVRVQHRSGALWMLNSAAIAAAGLEDHAGAAVSAPPGAGRGPAGRPDGRLFRLDDWLRERLPPAPAPDLSAVGRQLAAFGVIGVTDATAGTGPAEAELLAAAVIRGDLPQRLTLTGGPELAPPEHPRIRLGPVKIVIDEGEPVEFDTLVATVRAARTAGRAVAVHCVTRAALVLILAVLETAGGEAAGHPSHPGDRVEHGAVIPPDLVDQLVERGLTVVTQPHFITERGDEYLNEVDGEDLPWLYRCAGLRRAGAAVAAGTDAPFGDP…
>FCIP3_00942 Frankia_sp_CiP3 Alpha-(1->3)-arabinofuranosyltransferase	alpha-(1->3)-arabinofuranosyltransferase family protein	MDGTSVYSRLRARSYELCSTAQFGFPAAAMTPGAPERVGRGASLSPQRGVPAPGGPGRTPRWPIAVMAAGFILLCLLQAPGRIAADTKIDLAVNPLRFLAGSTHLWSSASDFGLFPNQYVGYLFPMGSFFAIGNVLALPPWVTQRLWMALILTVAAWGVIRLADALRVGDRASRVVGGLAYSTSPFVLGKIGSSSVALTGSAMLPWMVLPLVLAVRRDAPGSLPRLSPRRAAALSGLAIFATGGVNASVILDVLLCPAVGLILAGTDRRAWALRGWWVLAVLLATGWWVLALGVQRRYGLNFLPYTETADITTATTSVGEALRGASDWMAYLRLPSPWLPAASEYVTTAAAVIGSGLVAALGVWGLARADLPSRHFLVFTFGIGVVAVCAAYPGQPGSP…
>FCIP3_01553 Frankia_sp_CiP3 2-oxoglutarate-dependent ethylene/succinate-forming enzyme	2-oxoglutarate-dependent ethylene/succinate-forming enzyme	MPQVDEKDARKVAEAARETAWTRPSFGKELFLGHFRLDLISPHPRPSEADRKRGEAFLERLEEFLREHVDPLQIERDGRISRDVLDGLKGLGALGMKIPEEYGGLGLSTVYYNRALALAGSWHSSIPTLLSAHQSIGVAEPVRRFGTREQKRRYLPLVAREEISAFLLTEPDVGSDPARMSAQAVPVDGGVAYELSGRKLWTTNGVIADRLVVMAVVPTAAERHGGITCFIVDAHAPGVTVEHRNEFMGLRGIENGVTRFDRVRVPVEDRLGREGEGLKIALTTLNTGRLALPAVCAGGAKYSLRIAREWAAERVQWGQPIGRHEAIAQKIAFIAATAFAMEAVVDLTAMMADEGGKDIRIEAALAKLYASEMAWLVADEMVQIRGGRGYETAQSLANR…
>FCIP3_00149 Frankia_sp_CiP3 hypothetical protein		MMMMPAPPSIRLAVTAAGLLAVTGLAAGCGGDTTAAAKPLPAIETFQAGTCRDAAAGLVDTLRIARKGNDKPDGIKLVATDLIAPQEKLYDQIPTAGEFAPDLERITTAIGFLRLRVDTSTYEPKLLTEVTTTTEALVNRCTSSR
>FCIP3_02954 Frankia_sp_CiP3 3-oxoacyl-[acyl-carrier-protein] reductase FabG		MERRVAIVTGGTRGIGAAITEVLVGAGAHVVAIYAGNHAGAEALRERLVDRGGSVSMHAGDVGDPDFCRKLVADVLGEHGRVDHLVNNAGLLVENSAFRMTDEDWERALRVNLSGPWYLARAVLAPMVERRFGRIVNVGSVTAAMGSPVEIGYGAAKAGLLGMTRSLARAVARKGITVNLIVPGVFETDMTNSMAPAAQETIRAMIPLGRRGDPAELAHAVRFLLDDRAGYVTGSVVTVDGGLSMGA
>FCIP3_02707 Frankia_sp_CiP3 Daunorubicin/doxorubicin resistance ATP-binding protein DrrA	ABC transporter ATP-binding protein	MIEVEGLTKRYGEKTAVDGLSFAVEPGVVTGFLGPNGSGKSTTMRMIIGLDEPTSGKAMVNGRCYRDFPAPLCEVGALLEARSVHTGRSAANHLLALAQTHGIPRRRVDEVIDLVGLREVARKRVGGFSLGMGQRLGIASALLGDPSIMILDEPVNGLDPEGIRWIRNLLKGLAAEGKTVFVSSHLMSEMALTAEHLIVIGRGRLIADTSVADFIHGASANTVKVRSPQASQLRELLVSVDVTVTASAPDILEVTGLTSEQIGRTAAENDIVLYELTPQQASLEEAFMDLTRDSVEYQADAPTAKAATGASS
>FCIP3_01985 Frankia_sp_CiP3 Acyl-CoA dehydrogenase	acyl-CoA dehydrogenase family protein	MRRTLFEPEHEEFRGLARTFFEKECVPHSSEWEQAGVVDREVWRKAGRAGLLLWSVPEEFGGAGVEDYRYSVVLTEEFWATGSVGCGFGLQNDVMPPYIIKLTTDEQKARWLPGSVNGDIIWALAMSEPGAGSDLKSIRTTARRDGDSYVVSGSKTFITNGLLCDKAVVAVKTDPDAGHRGISLLVVDADAPGFSRGRKLDKIGQKAQDTAELFFDEVRVPASNLLGQENRGFYHLMESLGTERLGAGVSAVAIMKRALALTVEQVRTRKAFGTTIGSFQNTRFELAAVRTLCDVAQAYVDTAVRAHLDGALSAVDAAGLKQWTTDTQCEVVDRCLQLFGGYGYMNEYEIARLWRDGRVQRIYAGSNEVMKEIVGRSLDLDGD
>FCIP3_04689 Frankia_sp_CiP3 putative sensor-like histidine kinase YedV	HAMP domain-containing histidine kinase	MRGPSTLRGRIAVVAVVTTAGWLTALTVAFNAALSAQLRQQADTVLRTRAEAVASTVEVFTGGVVSIRDVGDDSAIDTGTWIFAGGRAVEEPPGGAALLGQASALTGMGERTVTTDGASPVRLFALPVTLQGRQAATVVVSLSLAPYRQTEKIAVVGSLLLALLLLVGVYLVIRVSTDRALRPVEEMTEQAGRWSADASDHRFGAAPRPAELARLAATLDSLLDRVSAVLRHEQAFSDHLSHELRTPLAAMVAEISLLQSRPREVAEFDRALPPIADAANRMTVILDTLMAAARTGVGGLPDRCDVGEVVQGLARRWSAPPELVMSVPASTLAGVDAGLLERMLSPVLDNARRYAHTQVHVVAWVVAGQLRIDIRDDGPGLGANTAAHLFEPGWRADPH…
>FCIP3_02286 Frankia_sp_CiP3 Formyl-coenzyme A transferase	CoA transferase	MLPLQGMTVVSVEHAVALPFATRHLADLGARVVKVERPGSGDFARAYDTAVRGAMSAHFAWLNRSKQSLAIDLKAPEGRAVLHRLVGRADVVAQNLAPGAAARLGLDAATLVAAHPRLVAVDLSGYGAHGPYAHRRAYDMLVQAESALISATGTDEHPAKAGFAAGDVSAGTYVVQAVLAALLRRERSGAGAALEVTMIDALAEWMGYSVQTVEHTGVEPPRLGIGHPSIAPYEAFTTIDGDRLLIGVQNDREWVRLATSVLDRPEAATAPDFATNQARVRNRVRTEALVAAAVAALTTAEAEDRLAAAGIAYARLNTVRDLLDHPQLAARNRWTSVDSPTGPVRQLRPVVLFPGEEASLGPLPALGAHTDAILAELGYPAREIARLRTNGVV
>FCIP3_00074 Frankia_sp_CiP3 Bacterial membrane flanked domain protein	PH domain-containing protein	MNSADEHSAMDATAIQRSAAGPSRAEASATAGPAGEQAGEQAGERSDGQPIAGLAGGWRRLHPLSPLVRAGRHLVVVATLLLSGAVTHQQDSGGQGRYWDLAVVAVVVIIGVISWLVTRWQVDNGTLRIETGLLRRSSQRYPLSQIQAIDLVESGLARMLGLAELHLRMAASGGSTGRLACLRKADAEILRARLLALAHGVAEDSPPPPEQLLVALSTRRLITSILLSGQGVVTIGATVVFAAVATAIPAAVGALGGAVGLLIGMLTAAWRRFNGGFELTVSVAADGLHLRSGAIQTATETIPFGRVQAVQLVEPLLWRPLRWCRLEVEVAGRRVRNENRPEGRQLRAVLPVGDHGQAAFLLSQLIPTAPTADRRAPARARWKAPLRYRYLAWGDSKTC…
>FCIP3_03922 Frankia_sp_CiP3 Regulatory protein AfsR	tetratricopeptide repeat protein	MPDKENLHFAILGPTEVTRDGNVIILGGKQRKTLLTVLLLNVDQIVTTHRLIEAVWDGHPPDRALATLRTHISELRRRLDPARGSRLLVRHGSGYSLRVSPEQIDAARARTLLGQGRRAVEDGDPVAAIAPLQAAQGLWRGQPLADVAEYAFAAAHIQRLDELHRDVRRTRISADLSLGRHRETIGELRALVTQYPHDDGLRKDLIIALYRDNRLEDATQACRDGLDALRSHGLDSSLLRRLQEDILREAPSLNWTPPRALERPAPPKPPYLGVYQLPPDVAEFTGRDTIQTKILTALTDPDALAKGTVVVAIAGKPGAGKTALAVHLAHQAREHFPDPSLFFDLRGSLPSPLDPIKVLTRLVQALGVTRTAVPTDPDDLAELYHSMLVNRRMLIVLDN…
>FCIP3_04800 Frankia_sp_CiP3 Transposase	transposase	MLAEHQIGAKTNEVSAFVPLLRELHTYHPLTGQVITADAAHTNRAHAEAIVGELGAHFVFTVKNNTPALAVDCHQVTDWTKTPIGHTTEGKAHGRLERRTIQLAEAGDAIRARHPHARTVARIRRRTTRTVTRGTPRRRVTRKTTTTTTVHVITSLALDKVTAAELATYVRDHWTVENKVHWVRDVTFREDASRVRTGPLPRLMATFRNLAIGLLRLTGHPRIGPTVRRLRHDPALLTAILGLENPA
>FCIP3_03607 Frankia_sp_CiP3 Putative ketoacyl reductase	SDR family oxidoreductase	MNLDGRVAVVTGGSRGIGRGIVEALLADGANVVISGRSEAKGKEALDELAAGDRAQFVPGDVRLQSDVEGLIDTAVAHYGRVDILVNNAGGSDGFALIHELTDEAWANALNWNINAVFWATRRAVPSMLARGWGRIINISSVEGKQGNKAAVSHYITNKHALNGFTKATAFEYGTSGITCNAICPGAIETDMMKDAGPAAAASAGITYAEFLQTYANDSAIKRLNTVEEVAAMARLLVSDAGAGITGALLNVDGGTAAW
>FCIP3_01107 Frankia_sp_CiP3 Trk system potassium uptake protein TrkA	TrkA family potassium uptake protein	MHVVILGCGRVGSALARSVDRYGHSVSIIDQDPDAFTRLPADFSGRMVTGVGFDRGTLIEAGIRDAAAFAAVSSGDNSNIIAARIAREMFGVTSVVARIYDPRRAEVYERLGIPTVATVRWTRDQILRRLVPDAITPEWTDTSGTILLSEMTPSISWVGLRVSTLEGAAGVRVACVTRFGEGLLPDPRTLIQDGDTLHIAFPKARAAQVEAVLRSGPKEGPPA
>FCIP3_01047 Frankia_sp_CiP3 Geranial dehydrogenase	aldehyde dehydrogenase	MRPSSQDAFFIGGEFRPATGDRRFTVVSPATEDVVGSAPCGEPADVDAAVAAARDAFDTGPWPRMAIGERAEHLTRFADELAARRKEIGELVLDEIGLPRRAAQAEPVGMIALLRYHAGLAEQMTMSERRTGLFGASADVTREPVGVVAAIPAWNSPLVLAANKFAPAMLAGCTVVCKPAPETCLDTYPVAEAARAAGIPAGVLNLVASDGVGGDHLARHPGIDKIAFTGSTTTGRAVAAAAASHLARVSLELGGKSAGIVCDDAPLDAVAAAVVAAVTLVNGQACIALSRVLVSERRHDELIDALRTAFEALVVGDPRDPATAVGPLVSQRHRDRVLGYITDAEKDGGRVVTGGGPPPHTTRGWYLAPTLVTGVSPASRIAQEEIFGPVLTVLTYSDL…
>FCIP3_00990 Frankia_sp_CiP3 Inosose isomerase	sugar phosphate isomerase/epimerase	MTGERSAVTAAADSELILCNVSVAPLSFRDVVTAASAAGFDGISILGRSLRRARTREGLSDSDIRAMLADNGLVLTEIEAVGDWLTPPPVDQPAFLDQVLTEAEYLQAGGSLGAKTLVATHFGDAVELDEAAEKFAGLCDRAADHGLDVALEAVAWATISDIGTAWEIAHRADRRNAGILVDAWHHNRGPGAGDADLLRRIPADRVFAVQLSDAAVTPVGPPLEDVQHRLLPGAGGFDLAGLLGILDDARVRAPIGVEVLNAEILAQGPAVAGRILMDALRATLDRARL
>FCIP3_04150 Frankia_sp_CiP3 mycofactocin system transcriptional regulator	TetR/AcrR family transcriptional regulator	MVRPTLDSSRSGGRPRDDSRDGAIRRATLQLLAEVGYDGVTMDRVATRAKAGKATIYRRWPSKVALVMDAITTITEQSVPIPDTGSFRMDMLAFISSFRDAIGDDRGRIIAELVSEMPRNSELREALRNGLLAQRKTASDVIVHRGIVRGEISAEVDHTVLMELGPALVLQRVLLSGEVVDAAFMERIVDDLIVPYAVHGLADQPTS
>FCIP3_00227 Frankia_sp_CiP3 CDP-alcohol phosphatidyltransferase	CDP-alcohol phosphatidyltransferase family protein	MTTPVPDRDGFLREWSGLHGGYDATSGMWFVRRWLALVYRLGRPLAMRGIAPTSITVAGMLLTSAMLPAAASGGLFPLIAAMIVVGGGLLDNLDGCVAVLTRRVTPWGYVLDSLADRICDGFYIVAFWLLGAPGAACAAAGAAVGLLEYLRARAGNVGFAEIGVVTVGERPTRIIITVLTMVGASVDPGRAGLAGLAGAVATATVCACGLVQLGTVVHRVLRTRPRPASAVAGGGLWAAAGLSGGEVGPAAGGRGDSGDGHGQ
>FCIP3_03005 Frankia_sp_CiP3 hypothetical protein	hypothetical protein	MSYYKFLRPAGTGPFTGYPWGATRGRWVQAGPAMPCKAGIHACRVEDLPYWLTEELWRIDLDEPLIIGANKVVARRGRLGMRVAEWTGETAREFSVACVCRVAHHAGAELRDAGLPSLAEDIEAAAAAFAQAGRGDALDVPARAGAEAPVRDPGSTANLLSAYVIDALESLDADPPAAVAYIGARAANQRSAVMESHPYVTERRWQASWLATRLGLPAPFPQSPQSPQPPPFAS
>FCIP3_01936 Frankia_sp_CiP3 putative enzyme related to lactoylglutathione lyase	VOC family protein	MATPPSSTPAPATSALVMTRPLEVGIVVDDLVGMVRFYREALGCTEAHRSDVPAELNAKLGLGAAATVVWLRTPWGERIKLLRPATGAGPLAPAVPPTARRGLSYLTLYAADAVGAAERMRRGGASPLSEPELVEASGRLIAFWADPEGNVIELVEDLGRAG
>FCIP3_00720 Frankia_sp_CiP3 hypothetical protein	hypothetical protein	MTDEPGRLDRVLRRSLVAVFLAVAVTVVGNTDTGVSSAATPRPAAATSPYVATASPRAGTAPDGAVSASPEVTITGSRTPAPGLLPTTSDQRVTPVPAVRLPSEYVDGCDHHYGLPTQCVPVNFPPGTHDRCQWLRQHGLGPIPVNKRDQLKLDTNGDGTACGPGDA
>FCIP3_02795 Frankia_sp_CiP3 hypothetical protein	hypothetical protein	MDDPVDRRPAAGRGLTEEGHIETFGRIDYKPRRYGHPREHPPDDPAGTRAIRYVPARPRLEGLVDLSRPRAEDGREPMVRRGRRQRGIGHASGRSKALWTLGDQVLSSGTNALIAFTVARQVSAGQFGAFSIAFALFALIIGFSRAASTAPMGMKYADASPGIFRAATAAATGTALVLGMITGGCLVAVGTVLGATVGLTVVAMGLVMPGLLLQDAWRYVFIAQGKPVKAAVNDAVWTVIQLGGVFVLCQHGVHSSATFVLVWGAAAAVAAVGGAVQSGCWPAPGRSRAWITCHREAAGYLSAEYITVQGAQQGSTLLIGVFGTELAVGALRGVQTLLGPTTILAVGIISFAVPEFSRRREMPARARMRSAAILSCLVAGAGVLWGVLFLFVPDRVGIA…
>FCIP3_00018 Frankia_sp_CiP3 Phosphotransferase enzyme family protein	phosphotransferase	MANLPRSVEDLTPAMLTALLREAHPTVVVDGVDLIGAARVGVATATGEKASTADRLTLGLRYAPGRDAGLPPRMFLKTLLVSGDEQGLPRASPAMYRTEIGFYRQVRTRLDVEAPRLFAGELDEETGQFVVLIEDLSLRGATYPNALGSLSSDQVAALLAELAKVHAHYWSSPGLQQAFPWLETPGSGETTEFFRSTGRRIFDKQLKLDWKAEIVAALGRPNDELWAALWKLEDLMEKEPRCLLHGDAHVANTYLLPTGGGLLDWQFCKAGNWAHDVSYLIVTALDSERRRTLERDLIAGYLDELGRHGVVPPSADDAWLLYRQNIVWGVVVGWVMTPPTHHGPALISANLRRCVTAAADLGSFDAVA
>FCIP3_02934 Frankia_sp_CiP3 Spectinomycin tetracycline efflux pump	MFS transporter	MPSPRSRRRLALLATVCLAVFAINLDTTIVNVALPELARQLGATTRDLQWIVDGYNLAFAALVLTAGSIGDRFGRRPVLIGGLAGFAVASAVGAVCTGAGALVAVRFVMGAFAALIYPTTLSVITNAYPDRAERAKAIGVWGAVTGLGVAVGPVTGGLLLAHFWWGGVFLALVPVALAAAALAVVLVPESSDPGAARLDLPGLVTSSAGIGLLVYTIIEAPHRGWTSFWTIAGFTATAIIAALFVTVERRRANPMLDVSLFRTPAFSAASGAVTVAFFALFGFIFLITQYFQFIRGYGTVSTGVRILPVALTIAAGSVLGAWLAGRLGTRVIVVTGLTLFGTAFAWIAVSATYESYLRIAAQMVIMGAGLGLTTAPATESILSVLPAAKAGIGSAVNDA…
>FCIP3_02867 Frankia_sp_CiP3 Sulfide dehydrogenase [flavocytochrome c] flavoprotein chain precursor	NAD(P)/FAD-dependent oxidoreductase	MVATTHHTTLIIGGGSAGVSVAARLRRAGITDLGLVEPADTHCYQPLWTLVGGGCAPLASSVRPQACVMPAGVAWVRDRAETIDTDNQVVTTAGGTRIGYEYLVVCPGIQLDWTAIPGMGEAVTTPWVSSNYTYELAPKTWEIIRSLRSGTAVFTMPAGPIKCGGAPQKIAYLACDYWRQQGVLDDIRVVLVLPTPSLFGIREFADVLAKVAARYRIEVRVSSELIEVDPDARRAVVIDRVTGATDDIAYDLMHLVPPQSAPDWIKKSPLADPTDPAGYVCVDKHTLQHTRYPNVFSLGDSSGSPNAKTGAAVRKQAPVVVANLLSVMTGQPAARQYDGYASCPLTTARNKMLLAEFDYSMRPHPTFPPRLVNAQKERRDMWYLKRYGLPLMYWNLLLK…
>FCIP3_04564 Frankia_sp_CiP3 YciI-like protein	YciI family protein	MAALNRYELVVLRQGRAHPSSGEDAEYDRRHAEHLEYLESLRAAGSLVLYAGSAEPGTRLRAVLLFQAGSLDEARAAAEADPLVRAGYLVTEVIPFVSGFRAPRRSG
>FCIP3_00485 Frankia_sp_CiP3 hypothetical protein	ABC transporter substrate-binding protein	MRTRVVAAFRYAPAACQVTAFGGKNMILLGRRDAISLLVAGMLALAGAACGTGAVANGAATDATHEAGGKIRTGVGVSDDVITLGVLTDLSGVFKGLAKDLTDAQRLYWDRRNSTGGVCDRYSVVLDIRDHGYDTGRAVELYGQLKGKVLAIEQLLGSPMAVKIGPLIESDKIITMAETWAPALTDNRYYSLIGATYDIQIINGIDYLIGQQKIKSGGTIGHIYHDNELGRSALLGSAYMAKQHQLGLVEEKIDPNRTDMTAVVTELAARKVSAILFTGTPAQTASVASAASLLGLDVPILASNVGFVPSLLTGPAGSALRKNLYLAMPSVGFSESNARELREAFVATHDQQSPTIGAVDGWSEAMVMDQLLEKACSNGDLTREGLLAAKSSMARVETG…
>FCIP3_01868 Frankia_sp_CiP3 Acetoin utilization protein AcuC	acetoin utilization protein AcuC	MGGTSRPNGSADGGDPGPTLVMWDSELADYGFGRRHPLHPVRLQLTMDLAARTGVLDGPQMAVRSPQLATDELIELVHDPAYVQAVRQAPRYAARGLAAMFGLGTPDNPVFESMHTAAARITGGTLAAADAVWTGRHGHAVAPAGGLHHAMRLAASGFCVYNDPAVAIAWLLRNGAARVAYVDVDVHHGDGVQTAFYDDPRVLTISLHQSGRTLFPGTGFPDESGAGEASGMSVNVALPPRTGDAGWLRAFSGVVPVLLREFAPEILVTQHGCDTHFLDPLGDLTLSVDGQRASYQALHDLAHEVCGGRWVACGGGGYALASVVPRAWTHLLAIAGHVPLDCSRPLPAEWRHAADARVREATGTAVAGGPAPDRFGDGVDIAFHPWEAGEGDPDDPLDR…
>FCIP3_02848 Frankia_sp_CiP3 Succinyl-CoA:(R)-benzylsuccinate CoA-transferase subunit BbsF	CoA transferase	MDTQQSPTRDSTRQRRPRARRGPLTGIRIADFCWMGVGSVATRMLADFGAEVIKIEDRTRLDMPRRLPFYKNDPRSFGEEDPHPDPDKGGLFNNYNRNKLGVTINMRSAEGRELAERLIAASSVVTENFAPGVMDRWDLTYERLQALCPEVIYAHMSGFGQSGPHHSYRSYGPVVQAVSGLSFISGLPGREPSGWGLSYMDNQAAYCNSAALLVAVLHRNATGKGTEIDVSAVEAGVCLLGPDLLDVAVNARPTRRPGFPLGNRLEHPPAAPHGVYPCAGADRWVAVAVFDDADWRRLVTVLGSPGWAADPRFASQQSRFAHSDALDAHLSAWTQQRSPHEIMTLLQDNGVCAGAVQDARDLNEIDPQLAHRGIFFELDHPVIGPARFEGTPVTFSRIE…
>FCIP3_05231 Frankia_sp_CiP3 Erythronolide synthase, modules 3 and 4	type I polyketide synthase, SDR family NAD(P)-dependent oxidoreductase	MPWVLSARSASALRAQAARLHDFVTARTDVDLAAVGFSLATTRTAFERRALVVGSDRAEFLTGLQALSRGEQAAGLVEGVAGDPGKTVFVFPGQGAQWAGMAVELLGTAPVFAEQLTACADALAPFVDWSLLDVLRGHPDAPTLERVDVVQPALFAIMVSLARLWQSLGIHPDAVIGHSQGEIAAAHIAGALTLEDAAKIVALRSHALSELAGHGGMVAIPLPAATVAEHLARLGDRVNGGRVNIAAINGSHSTVVSGDPDTLDDILDAYATQNVPARKIPVDYASHSAQVENIREKVLGLLADVTPRPATIAFYSTVTGMLLDTTELTADYWYRNLRQTVRLDPAVRAALAGGHRTFVETSSHPVLTVGIQQTIDDTSVGENATTTVTGTLRRHEGGW…
>FCIP3_02960 Frankia_sp_CiP3 hypothetical protein	hypothetical protein	MRTHFEPEQSNEFEAAKELFIRRCSAWAGEQQLTVDPFILDAALDFRHYSVDGRLGFWTVDLVRVFLLDWIPRQVSVSADDAADIPGMLLTMLRYLHHTALDDPTGDALPDIEAAIAAIAGDTFRQAMSDERNFGIAKFWAMRAITAGIDPTDEVAMRRFADSARAGRVEHDDAILNHIVTRHLRGDGGPTARACSQLPVSLPPEHELAAMAEDNRLVRQLRALTDWVGAGRALTATGQLKLVDARELIELLDTGDTVDPVVGGRVWRTKSSSELAGLILLVEWAKKLRLIRVVKNRLVRVAKSQPLLRAGLALWTAAFNTFNELADAVVQPRVYGHAPGMLHDVFDEAVPDVLNTIYGMPAPVPVERLAESVWLSCQTAFDLDDEDESRQSIWRQTVE…
>FCIP3_00957 Frankia_sp_CiP3 putative ion channel protein	chloride channel protein	MRTVRRGSTDQKVSVRNKVTATGPSPDDPLAPDPLAPLRNRRYLGLLALAAILGAPISAVAYGFLKLVADMQGWIFTDLPTALGFHEEPLWWPLPVLALAGILVALTIRYLPGRGGVSPADGFTVHGAPAPAELPGIVITALATLGFGVVLGPEGPLIAIGGGLALCAVRLARRDPPAQVGAVVAAAGGFAAISTLLGSPLIAAFLLMEAVGLAGAALELVLLPGLVAAGVGSLIFIGLNSWTGFGTLSLAIPNLPPVGQPTVAEFGWALVIGLAAAPVGSAIRPLARLLRSQVERHALVATPLVGLAIAGLAIAYAEGSGKDTSDVLFSGQDALGPLIVSGTGYSLGALLLLLACKGLAYSASMSSFRGGPIFPAMFLGAVGGIAMSHLPGLPLVAGA…
>FCIP3_02706 Frankia_sp_CiP3 ABC-type transport system involved in multi-copper enzyme maturation, permease component	ABC transporter permease subunit	MTAVTEIDRDGGSPRTRSEPAVGVTQLRVMRSEWTKLYSLRSTRYSLLAALVIIIGLGILISWGRASHWNEDDPRDRLFFDPTLTSLSGIFLAQLAVGVLGVLIVSGEYSTGMIRSTMAAVPRRLPVLWAKTAVFALVTFVLMTVASFVAFAAGQAMLASEHISTTLSRPGVLTAVIGGGLYLTVVGMLGVALGALLRSTAGGIATLFGLLLVLPIIVLFLPASWREHIEKYLPSNAGQAIFRVLHEPSALSSWTGFALFCGYALAALAGAAVLLRRRDA
>FCIP3_00965 Frankia_sp_CiP3 leucine ABC transporter subunit substrate-binding protein LivK	ABC transporter substrate-binding protein	MKVRSKAPFAVALAGALALAACGSSSSNDGSAASGSATKLSGEPIKIMTIQALSGPSDSYPGVPAAVKAAAEAINKAGGIKGRPLEVTACDDQFDPNKGADCATQAVQGKYLFVTANSSTGDRYMPILEKAKIPAIGEVPSSASELKSPYSFPFGSGAVNIAGGGTACGKLGKKDPAVAVVDIAAGRNSASFFGIGLKPFNLNINKTVPIAPTATDLTTSAATLISGTTDCIDMVLGSSQASKLLQALSQAGSKATTAYGATVIEDKMIKTLGSAADGLVLVGSMPPASDNTIPAIKQFNSELDAAGVAADTRSEGAMTAWATVHLVAQYAAKLTTIDGESLANALNTAGEIDFSPLPKVDFAKPIKVLFDGNRIFTTSVYFSEVKNGARTPLFDNQAF…
>FCIP3_02436 Frankia_sp_CiP3 putative enoyl-CoA hydratase echA8	enoyl-CoA hydratase/isomerase family protein	MADYDFGGILLVESDGPVRIVTLNRPDALNAFADGLHEAVAEVWARIAGDRDARAVVLTGAGRAFSAGGDIPGMARQIADVEVRRHSMREARRLADEIVRFHLPVVTAVNGPAVGLGATIAVMSDIVLIADTAFLADPHVQVGLVAGDGGAAFWPLATSILRAKEYLLTGDRIPADQAVAL
>FCIP3_02048 Frankia_sp_CiP3 acetoin dehydrogenase E2 subunit dihydrolipoyllysine-residue acetyltransferase	alpha/beta hydrolase	MSHSTHTVFEVLPTSDGEILATTHYGRVASATCHSFDLGVVVAHGFSGSRDKPPVRAVSAGIRPYAGVVVPDLRGHGRSSGVCTFGDLEVLDVDAAVGAARRLGYRNVITMGWSMGAAAVLRHAAFARTGETVRGYAVRNPVDAVVSVSAPSRWYVRDTPSMRRVNWLAETATGRRVARRALGVRLMPEIWPMIPASPLDVVGRIAPTPVLFVHGDRDTYFALEHPHSLAAAAGEGSQLWIITGFGHAESGLVPGLLDRLGRHLPELLAGNGEHAGADRPLPAQPGPARPLPARGDTPELPGSPWPA
>FCIP3_01455 Frankia_sp_CiP3 hypothetical protein	DUF4190 domain-containing protein	MVVPKEPRPGAAPSDGSRPTEYRHTHVDHPGGSRNNFGGLALALGLLGVATCWIGIGGLAGIAAVVVGMFGRSRARRMGGAGGGVATAGLALGVLSTLIALLLVGGTWTFYERHGDDLRRYQDCRRDTSQDPAVCQQRFDEVLKNPPASSR
>FCIP3_01040 Frankia_sp_CiP3 1,2-epoxyphenylacetyl-CoA isomerase	enoyl-CoA hydratase/isomerase family protein	MTIISAPELVLCDVDSGIATLTLHRPERKNAWTLEMERAFFDLLDACDDDPAVRVVLVTGAGNSFCPGMDMGHLDNVSQGPAADRPAWRTRPMTHARSLRKPTIAVVNGACAGIGLIQALSCDLRFAAAGIRIAASFTRRGLPAEFGASWLLTRMIGPARAADLLVSSRVVVAEEALALGLVDRVFPPEELVAAARAYAADLVANCAPVAMAAVKAQLAADWGRTLADAQLDAEALVRDTDRRIDFREGVAAFVERRPPNFRPLPPR
>FCIP3_02438 Frankia_sp_CiP3 Glutaryl-CoA dehydrogenase	acyl-CoA dehydrogenase family protein	MDVAVTAQDRQFQEEARSWLADHLTGDFRSILGVGGPADDTAWELRREWEKLLAKDKWLNIAWPVEYGGRGGTLAQEIIFQVEHARAQAPYWVGVHGRDLFGPTLLAFGTPEQKARFLPKITQVEEFWGQGFSEPDAGSDLAGLRTRAELDGDEWVINGQKIWTTFGGYADWLYVLCRTDPDAPKHRGISMLLVPRHQPGVEVRPIRNMAGGTEFAEVFLSDARTSKDLVVGEVNGGWRVVMGTLGNERGGTTVLPFQAGFEREMRALIDLVKSRPADPVLRDRIASAYVGLRVMQAMNIRTISRAVANAHPGPESSISKLFWSTWHRDFGELLMDATGADSMLVGDHYKLSLFQASFLNSRAETIYGGAVEIQHNILGEQVLGLPKEPR
>FCIP3_00696 Frankia_sp_CiP3 hypothetical protein	hypothetical protein	MTERQSPLPSADAHTEVAGPAVAAGVPAWRRGIARWLILPTGDPANAIYGTILVAAVVAAEDPQQTQSYEIALTVAVTVAVFWLAHGYARVISSRLSTGAGLSLREVRAALAEHWPIVQAAVPPMAVLAIAAGEGATVEGAQQAALWTSVVLLGIWSTVAGRASRLVGWRLVCYAGSSAALGFLMIILEVLIH
>FCIP3_01041 Frankia_sp_CiP3 hypothetical protein	hypothetical protein	MKVQVDSDTVPPELLVEAAMDYSCLCCAGVIELWRDAAGYWNATLAHNEHCRLERTAAA
>FCIP3_02431 Frankia_sp_CiP3 Poly-beta-1,6-N-acetyl-D-glucosamine synthase	glycosyltransferase family 2 protein	MLSALVSAAIVVIALTLFATSGTNLWWMLHAWRTPETYHETFYLPAVGKPCHSFSIIVPARHESEAVLSATVARLVNQTHPQVEIILAVGHDDPSTVQVVQKIAAGQPGLKISVDQSEVKNKPRQLNTALADCTGDIVGVFDAESLAAAELLAHVDEVFQTSNADVVQGAVQLVNFQSSWFSLRNCLEYYFWFRSRLHLHAQKQFIPLGGNTVFVRRTLLNEVNGWDGNCLAEDCDLGVRLSALGRKVSVAFDPRLVTREETPDTIYALVKQRTRWNLGFMQVLHKGDWRKLPTRRARNLARFTLTQPMTQAFSGLVLPVALLTVVAGKFPMVVTLTSFLPAVPTIAMLGFETAALRAFGRDYDFRIRVRDYVSLVFFMPAYQLILSWAAVRSAFRFFA…
>FCIP3_02371 Frankia_sp_CiP3 Succinyl-CoA:(R)-benzylsuccinate CoA-transferase subunit BbsF	CoA transferase	MTGPLTGVRVLEMAGLGPAPFGAMLLADMGADVVRVDRLTRATTGGGYEKSRQAADPRGYAMNRGRRSVALDLKSPAGTETLLRLAQSADALIEGFRPGVMERLGLGPDVCLARNPRLVYARMTGWGQQGPLAHTAGHDITYIALAGALNNFRRHGERPVPPLSLVGDFGGGGMLLAFGVVCALLEARAHGRGQVVDAAMVDGTALLTTLFHGLLAQGRWRDEPGTNFADTGAPYYEVYETADGGYIAVGALEGPFYDELIHRLGLSAADLPPRDDQAHWPALKERFAAVFRTRTRDEWAGLLLATDSCAAPVLSLTEAPRHPHLQARGTFVERDGVVQPAPAPRFSRTPAELGAVPPLPGEQTGDVLASWGFAPDEVTKLLDTGVAGGPAPYSR
>FCIP3_01045 Frankia_sp_CiP3 D-aminoacylase	amidohydrolase family protein	MHDIVIRGGQVVDGTGAPRQRADIAIDGGRVVAIGAVPDAGRRTIDADGLIVSPGFVDIHTHLDVQGFWDPTLSPSPLHGVTTVLGGNCGFTVAPLDDTAGDYLMRMLSRVEGMPLESLQAGVPWDWRSTAEFLDRLDGTLAVNAGFMVGHSAIRRVAMGPAATERPATDDELETMKRLLRAGIAAGGLGFSSTWSQSHSDADGRPVPSRAAPAEELFALAAVAGEFEGTSLEFLPVLPQRGGFSQEITDVMVGMSVAARRPLNWNILTVTAKTLPDALARLEVGDIARARGGKVIALTMPDTPPARFSFRAGFVLDMVPGLHDFLFLPLDERLAILRDPDRRRELRRAAEEPSAFSHLVDWGSRHIIETFSPQTKPYAGRIVGDIAAEEGRDPFDVLM…
>FCIP3_00719 Frankia_sp_CiP3 hypothetical protein	hypothetical protein	MGSSVSKTVRLVIMCTLLVAACSSGRASGGGSAVAGTAATVAGTVASPTTGAIAGAGQPGPTLPADPQIAPAQPGTPGDLSASELIAQLKASGLPVTSSIIYTAATDSDHLFGQSSGYISKAAFVDSRVPRDGLPDTNPGSVWLGGCVEVFRTPADAQQRQRFLMSQAADPAKAEYLYVRGPVLLRVSHELDVSYADGYGKILQRTG
>FCIP3_01765 Frankia_sp_CiP3 hypothetical protein	L,D-transpeptidase family protein	MMYVTIFDLGAEMSERIADVNRQVIVVSAPDQTATTNTVTLWQRTDGCAGWTRVAAPLAGRNGANGWSLNHYDGDLCSPVGVFTLTATGGRQPDPGTLMPYEYRPSYYQTGEPDMAVAFDYVVAIDYNRMPGYPPSDPKRPLGTAAGGGIWLHVDHNCATQGCVAVTREGIVAILAWLSPASRPLIVMGDAASLGK
>FCIP4_04528 Frankia_sp_CiP4 Formyl-coenzyme A transferase	CoA transferase	MILDGLTVLELGAGSIASSLAGMILADNGARVLKVEPPEGDRLRTQSPAGFLVWNRGKESLVADLRTAAGRAEAATLAAHADVLIESFEPGVADSWELGWETLHAANPSLVYCSVNGFGSTGRYARLKGYEGVVAAKAGAFARGQFGFRPGPIFTAASMASTGAAHMAVSGVLAALVVRERTGRGQRVEATLVQGLNPVDYFGTMHWQYAKNTGSQPQVILNPRGGALAATRYGLTMATKDGRFIISNPQLPHQARALTSVLGLESTHANPLFAHAPQFRTPQDAQQWEDLLSETLRRKTLAEWVPLLEANADVPFEVAATCEEGLDHPQIVHNGDSIVVTHPEHGPIRQVGPVAAFSRSPSRIDRAAPALGVHNGPFTGPWAPAAATGPAPAHPLAGV…
>FCIP3_01923 Frankia_sp_CiP3 hypothetical protein	transposase	MSLTHPITKQVYTLTDAGLVEVHDPTTGQRGLFDSEGRWQSGEIRHADLQITGWVGRRARPRDGKTPP
>FCIP3_00019 Frankia_sp_CiP3 putative DNA-binding transcriptional regulator	TetR/AcrR family transcriptional regulator	MTVSTSTGDRGRNGRRGSYDRGRITRDALIAAAERLFAERGLDAVSLREIAAAAGSHNTGAAQYHFGNKEQLLEAIFEHRATVLNARRSVLLAQAAGASDATTRPAGTDAERRAEMARVTAQPTAMVQATVGAIVRPLAELVGHGQYVSFLARLQADHARDHRIRRPDNLTDTTFRQARDMLWHALPALPEPVFRRRFNLAMRMAIAALADYERAHPNEAHVNAAERPATAPADRGLAVPLSAERLDDLVTDLIEAMSGMLAAPSSRHGQTPGLGGPPAPPADSTAMADRPTGR
>FCIP3_02156 Frankia_sp_CiP3 hypothetical protein	DUF4910 domain-containing protein	MKKIMTADSRPAENRQPAINHPVPDIPAVMLCGGMGTRSRETFETRPGRMPRSPGEASHDDGARAVGTRLYDLVAELTPGMRSITGDGVRKTLATVRGALEGALEPALPFAVREVPTGTPVLDWTVPKEWNVSQAWLAGPDGRRVLDAADNPLHLLSYSVPTHTRLSLPDLLPHLHSLPDHPDWVPYRTSYYHETWGFCLSDRQRRELPDGEYEVHIDTTLTDGSLTFAEIALPGSSPREFLVTTHVCHPGMANDNASGIATATLLAAALADRPRRLSYRFLFIPGTIGAITWLAHNREKVGRIEHGLVLTGLGDRGQPTYKRSRRGDAGIDRAATRALKETGRPYNVIDFSPYGYDERQFCSPGFNLPVGRFGRSPHGTYAEYHTSADNLGFVTATSL…
>FCIP3_03631 Frankia_sp_CiP3 Peroxiredoxin OsmC	peroxiredoxin OsmC family protein	MATTRTARTAWEGSLIEGGGTVTFASSQIGDFPVSWPARAEAPGGVTSPEELIAAAHSSCFSMALSHALTGAGNPPRRLETQADVTFQPGTGITGIHITVRGDVPGMDDSGFVKAAEEAKANCPVSQALAAVPITLAAGLL
>FCIP3_00805 Frankia_sp_CiP3 transcriptional repressor MprA	MarR family transcriptional regulator	MTMAGTRWLDSDEQRTWRAFLAATELLADALDRQLQSDAGMTHAAYAVLVILSEASDRSMRMSELARATNSSQSRLSHVVARHEERGLVRRERCPTDRRGQVAVLTDAGYDVLTATAPGHVETVRRLVFDGLDPTQIEQLGTISQALLAVLDPEGKLSAVFPVS
>FCIP3_03375 Frankia_sp_CiP3 MHYT domain (predicted integral membrane sensor domain)	histidine kinase	MDLTTATRHAADYDLLFVGVSVALATVGSFAALVSALRIPLSGAATRLRWVLSAALSLGGGAIWAMHFMGMVAYHIDGMDITYDIGLTALSLVIAVAVSGIGLVVVGTNPRSVARLGAGGLIAGLGVAAMHYTGMAAMRTGGTVTYDTKLVAISVVIAVLAALAALWITFRVRSRSHVLVASLVMAAAVCGMHYTGMAATRVTGISGASEPSGGVDPITLSLVVCVLTFSILALVIFAALGGVSETDVFTRAAHAHDQTANLGGRPDMSGGKPGMAAGSGAFGPAAPAGRAAPVLTIAAQGADVFGQAGDPGRQGRRRGHATRR
>FCIP3_03921 Frankia_sp_CiP3 Spheroidene monooxygenase	spheroidene monooxygenase	MTVGDGDATAAHACPLVIIDLWGVRPRHVPHAAARMALDRRHLRRTTGLVFARSLGTGRGRTFGPRDADVLRWAVLTVWASAREAASFERSAMIDAWSAIAYERWRAELHPLSSRGRWARQRPFGDPVTQLAGLARPAGLIAAITRARLSLRRAPAFWRSVPPVAEDLTRCEGLRFAVGIGEAPLGLQGTFSVWDDADALRRFAYGSPAHTDVVRRTFEHGWYKEELFARFAVLRAHGTVNGCDPLARSGRTPSGGHHEHPRG
>FCIP3_02372 Frankia_sp_CiP3 1,2-epoxyphenylacetyl-CoA isomerase	enoyl-CoA hydratase/isomerase family protein	MISEPGDTAGDTDEPVVVSWPRPSVAQITLSRPDRLNALTFGMVGQLSDTLTRLGGDERARVVVLTGAGRAFCAGLDLAGHVRDKMARSRGPAERLRGQEHFAAMVRTIRAIPQPVVAAVNGAAAGAGMALALAADVRLAAVSARFHVAAVKIGLSAGECGISYHLPRHVGSSRAFEIMLTGRPVDAAEAERIGLVSRMVDDADLLDSALETAEAVCANSPFAVAMTKKIMWANLDAGFTPAIELENRTQILAAMTADSGEAMRAFVEKRLPVFTGE
>FCIP3_02465 Frankia_sp_CiP3 Multifunctional cyclase-dehydratase-3-O-methyl transferase TcmN	polyketide synthase, methyltransferase domain-containing protein	MTESSETPEQILRISAGYMAAKFLFVASRIGLFEALAQGSRTVAQLSSVIDVPERSTRIVADAMVSVGLVNREGDAYSNAPVAQTFLAGATPADRRPMLRWWDQISYPTWQRLEAAVRTGEPQTAPLSAAEQTMLSLGMEVSTSASAAALPGRYSFSAHQRLLDLGGGTGSFARAALGRNPQLSATLFELPQTAVVAARHVDGLADRDRLNIVEGDLFDDPIPKDHDVLLLANVIHLFPPDRSRILLSRVREAAPDGARLLLVDLWTDPTHTDPAFAALLSGEFLLVGGGQAYSVEEAAELLADTGWRFDEHQPLAGPASLVLATAG
>FCIP3_03603 Frankia_sp_CiP3 Acyl-CoA dehydrogenase	acyl-CoA/acyl-ACP dehydrogenase	MTVAAARSSAVTAVGATAVAASHDHDHDHDHGRERERERREDLVSLRETVMQACLELGGPAVARGLGDDGPGFDEHAWTVLGREIGLACLGLPADIGGAGGLAELTTVAEVLGATLLPVPFLSSTVLAGQVLAGAGGPAAALADIAAGQVTGPAVTDADGLWRPGRLQLTFRDEGGDSGRDRVVLDGAAPFVLDGPGARSLIVAAVSRPGDGADLFLVPADSPGVTVTRLTTLDLTRAQARVTFTGTAATRLTRGGTATDVVCPALDTTGVVLAAEQLGGAQACLDMIVSYAKERRQFGRPIGGFQAVKHLCADLLVLVEMSRSAVERALIAAGTPAFAEAAAVAQAWCSDAFRTVSAETVQLHGGIGFTWEHNAHLYFRRARADAVLLGGAAHHRERI…
>FCIP3_00529 Frankia_sp_CiP3 phosphatidylglycerophosphatase B	phosphatase PAP2 family protein	MGARWVAGTCAVLFVLLAAVVKIHWMPLANADADTIEDLSRIVATRSWPVDAAEVLSMLFAPFVLRLAALVVVAVLWLRASPPRGGRPRGLGRLDPAGVRWSALFIGITVGIGGLLSTATKIIIARARPPVTEAFAPAHGMSFPSGHVIGVTVAAMVGLTVLAAVRGQRPPVAVTAVTALAVVAVGCARLILAVHYPSDVIAGYLLAVAWATTMTTLFTQGICRKRPVDGAIDGSEPPVQGRPAQRPGCQAQSPHRSDTAANSDPLEWQQEPPGQPRGSRQIHSQTKPRALSSHRGRWRVQLRGTIRKLIKVRNMAASGRFRPHNAGLPAGRRTAPPPAGCW
>FCIP3_00968 Frankia_sp_CiP3 Succinyl-CoA:(R)-benzylsuccinate CoA-transferase subunit BbsE	CoA transferase	MTEKQTTEEQATGTLTGGPLRGVRVVELVGQGPGPFAAMLLADMGADVVSVDRSPGAQAEPAPMLLARGRRTVTVDLKDPAGVAAVLALTDAADVFIEGYRPGVAERLGVGPEVCLARNPRLVYGRVTGWGQEGPYAQAAGHDINYIALAGALDPIGREGQAPVPPLNLVGDFGGGGMLLGFGVMCALFETRASGLGQVVDAAMVDGAALMMMMTHEMRASGTWDGPRGTNTLDTGAPFYNVYETADGRHIAVGAIENNFYRILLELIGIDPVDAATQWDRSDWRPMKARLADVFRTRTRDEWCTLLEHTDACFAPVLSMDEAPSHPHIAHRGTFTDRGGAVRPAPAPRFSRTPASTPPGPVATSVGEVLAS
>FCIP3_00198 Frankia_sp_CiP3 Pseudomonalisin precursor	S8 family serine peptidase	MLAMRERLACRRLVCISEKMTVFHVALVLIVTQVHIAATAATTAQSAAVQTVTVYLTAPDPAGLDRLARSAAGTVTGSSQDRAARLRAFLPSRATHDTVANKLDELGLRVIRSTTWSVTASGEAGHLRQLFGSARRSRPALRYAQSLPTVPPSLYGLVSVAVGGDETRPAFRPLGTSAAKTAPAPARTAAAIPANSGYTGADLRTAYGAPDGRRGDGGPEPTVASLQLSGWDSADLRAYAAAAGIPDPVMNGRYTAVSVGREPGYDPARDGDGDSEVALDQEALLAVAPTARQRVYFGPNTDQGFLDILDRVRADAADPAANLVAFNVSWGLCEPHNSAAFVSTAETLLAAIAAAGVTTFAASGDSGSDDCGNGTATASYPASSPSAIAVGGTSMLHPA…
>FCIP3_01444 Frankia_sp_CiP3 Glucose 1-dehydrogenase	SDR family oxidoreductase	MRLEDKVVVITGAGSGLGRESALLFSREGATVVVTDIIERRAKDVAGLIGERGGQALAIRTDVTVETEVAAAVAAAVEQFGRLDVMFANAGVTVPGQGTVALEDTTEESWTHVHDTNLKGVFFAIKHAARAMKAQGGGGTIVVTSSASSLAAYPKFTIYTASKGGVNALVRGAAFDLGAYGIRVNAICPTHGMSVNFGLPPDAEVLGKSYEEVMGPWNPDHAPMPLKLRRPPNLLDNAYAALYLASDESAYMSGVCFPSTDGGTLGRVAIQFPEGWELAQQAAYAGASYQADQPS
>FCIP3_02468 Frankia_sp_CiP3 hypothetical protein	hypothetical protein	MSAVADFYHRVIVEPGKQPLFLLLVAFVGTFLFIRLSVRMIRAGVSWWPGNVAAGGTHIHHVVFGIIFMCVAGVGAFTPAAGRSPWWDLLGALFGAGIALVLDEFALVLHLQDVYWSEEGRVSVDAVALGVAVTGLLVLGSLPFGVNGLDDSQSAALWDYVASLILNILLVVITFLKGKLRLGTIGLLVPFLALIGAIRLARPNSPWARWRYHSGSHKAARADSRAIRHDQRWIHRKDRISDLIAGRPDS
>FCIP3_04779 Frankia_sp_CiP3 DSBA-like thioredoxin domain protein	DsbA family protein	MAFEFTVTWDYRCPFARNAHEHILTGLAAGAGWQVRFAPFSLGQAHVEEGQPDVWDQPDQDSGILALQAGVVVRDDYPEVFPAVHRGLFALRHDEARQLSDRDEVAKVLADHGVPAGKVLTAIDSGEALARVRAEHEQYTNSHAVWGVPTFIADDRAVFVRLMDRSPAGADPAGSIRTVERVVDLLTGWSELNEFKHTTIPR
>FCIP3_00150 Frankia_sp_CiP3 hypothetical protein	DUF4331 domain-containing protein	MIETAPAGGAPRPRGGSRGRPARRGLAGIAGIAAVALGVGSAVVALTPAASMASSHREAPLVSTDPTIDNTDTYAFVSPDDKNSVTLIANWIPFEEPAGGPNFYPFANDAQYDINIDNDGDAKPDITYRWTFTNSYKNPNTFLYNTGVVTSLDDPDLNFTQSYRLEMIKKGSSTVLADKVPVAPSNVGKASMPNYAALRDQATQALPGGIKTFAGQADDPFFLDLRVFDLLYGGNLSEIGKDTLAGYNVNSVALKVPAAQLALKGDAGRNPVIGVWSTTQRRSTTMVSPTNSSGRAMSFGQWSQVSRLGSPLVNELVVPVGQKDRFNASTPSRDAQFLNYVTDPELARLIQGIYKIPAPKTPRNDLVAVFLSGISKGNLGVDLTSPTLNSDASAKDIAP…
>FCIP3_00244 Frankia_sp_CiP3 lycopene cyclase domain protein	lycopene cyclase domain-containing protein	MRHLSYLAVLAACLVGTAPLELFLRTRVYARPLRLVLTLLPVVAVFAGWDFYAISRRHWGYDRGQLTGVLLAGCLPLEELLFFLVVPVCAVLTLEAVRAVTGWPAGDEPAGDEPAGDDGVLGEER
>FCIP3_02599 Frankia_sp_CiP3 General stress protein 16U	TerD family protein, stress protein	MDIEGRGSAGVALLAKGAGLTHITVGLGWDPDLTGSTEFDLDASAIALTADGRAASRDFFVYFNNLTSPRHEIVHRGDNLTGAAEGNGTGDPGDDEQIDIRLDRLSHSITRIVFPVSIYHAEDRQQSFGDVRNAYIRVLDAESGNQIARYDLTTQAATETAMLFGEVAREGNGWTFRALGEGRVTGLTGIAREYGLDV
>FCIP3_01148 Frankia_sp_CiP3 Lon protease 2	LON peptidase substrate-binding domain-containing protein	MTERLALFPLGTVLLPGLLLPLEIFEQRYRVLVAELLDLAAGEPRRFGVVAIRHGRETGTDRIPAFHEIGCTANLRRVDPHADGRFSIVTSGGAKFRVLAVDQTSRPYLMGDVEYLSDGIGDAQEAAAQVPVVTKLLRDYAARLATSRAAEIRLPDLPDDPRMLSYVVAASMVAQTAERQALLAAPDAAARLRAERTILRRELGLLERFTAIASDEHIRITPSSN
>FCIP3_03300 Frankia_sp_CiP3 transcriptional regulator NarP	AAA family ATPase	MVIPAQGAGRPPTAASGPGRSTPSWPATSTPWSVGRQGLLAYFDDLVLRAARTGRGSGYLLSGERGIGKSHLARIFTHRAEQKGMVTFRGRCVPGGSPLRSLRESLLRVGSKLPDAVEFEQCTPAEVVAEQLIVRWTSRPGEPAALVVVEDLHHADPRTQEVLFYISDHLDEVPLILVGTAQSPARLEWPMVEEICGNLNYLDGIIPPLAPAEVEELVRHRIPAPDPQVIDFLRRWSDGVPLHLLDLLDCVHDLATAITADGDVIATGGDGTAMATVSDLFTAQVPRPLASRVLLRMAGLDDHDRQALRVMSLLGPTFGADAVERITRLPAGMTERSINRLVELDIVQACPLADRDGFGFRHALVGEVIRRTMSPDQVRSLGRAAAELLRDQARHEAET…
>FCIP4_03637 Frankia_sp_CiP4 putative domain 1	PaaI family thioesterase	MRDDGPRWTGSDFQLPPRADGEVALCGACSRKGHCRLGMVRERLGDDGVLRAHVTCSAENEGGPNVAHGGWTAGIMDEVLGHLPMHTGILAVTAALEITFIRPVPVGRDLVASSWLDRRAGQRLYVIGELRLAATNAELAAAKGVFVARDRTHFDRQQAWLAQQDADSASGTRPAAGSTSTPPDREAGPTGNQPTNPTH
>FCIP3_03004 Frankia_sp_CiP3 anti-sigma factor	zf-HC2 domain-containing protei	MLRALDVSCDVIFDLVGAWYDGELTEGDQNAFEQHLLFCPPCLAYSERARRSLVALTAAATAVVPAGLAARVTAAALATARPSGVRREQR
>FCIP3_03299 Frankia_sp_CiP3 Methyltransferase domain protein	class I SAM-dependent methyltransferase	MTGQGAVTGESAHGVHRPARVVPRQEMTGHALPRVDMADQQSQLRALRETWPHVYALIDEERALGLAADGERDDFGSARHGGRGESYVDAQQAHPQARIIGIRHLMALVIGPAGDDRPVVVDLLGGDGLLHRVCLRPDMPDATVVTCDAASFMVARAWAAGVPAVRQRAQRQVFRSGSVDGVLLAYGSHHIPEPERQEVADEAWRVLRPGGRFVLHDFAEGSPVATWFLDVVDKQSATGHRYAHFTTDQMRECLVRSGFRTVTTDWMFDPIVVTGASEQAARAALGHYLVRMYGLDKLVAAHGPEGASMVAFELARQIFRFDDMGGDMGDHVGECVVERLGPSRWRCVLPRFALVAVGRKP
>FCIP3_01915 Frankia_sp_CiP3 Long-chain-fatty-acid--CoA ligase	AMP-binding protein	MGIGARARREPAGVALVDDTGQLTWAELADQIRAVAAEMLAVAGGDGARVAVTGENLIPTLVAHAAGICAGVGTVALSRQLTAGEFADLLVDAGAVAAVAGPAGREGIARAATSARLRAVIVHGAAPEPHPGWTDWTDWTGSDRPLPTIAGRPARPPLVYTSGTTGRPRATEVRWTAPAPGTAAGYAAALATRSAFPPGPHLVVGPLAHNGPLSCLRHLLSGQPVIILGRFDAERVLRLIEAHRVTSSVMVPTHFARLLALPAGVRGRYDVTSLRSVSHTGSACPPDTKRAMINWFGPVLVESYGGSEAGTVCRITSDEWLARPGSVGRCVPPFEAVVLDADNAPVGVGEIGVLGFRAPADRGIRYHGDPVKTAAAYLAPGVFTLGDIGFVDTDGYVHI…
>FCIP3_00226 Frankia_sp_CiP3 Dehydrosqualene desaturase	phytoene desaturase	MARVVVVGAGVGGLATAARLAAAGHRVTICERASDVGGKLGRFSQDGFTFDTGPSLLTMPEVFADLFAATGAPLSDLLELRRLDPIARYRFADGTLLDAHADDDAFTAELDTVLPPGSGQQWRRLAAHAERLWEATREPFLSAPTAGVRSLASLALRRPGDISTIAPGLTLRGLGQRHLADHRLRMFLDRYATYTGSDPRRAPAALAVIAHVERCYGGWYLPGGLHQLGQAVAERAVRLGARLLLGQAVIAITRGAGGRAAGVQLADGGRIDADLVVSGVDAQTVYGMLAPHRRAERRLRRARASLAGFVLLLALRGRTPDLAHHTVLFPTDNDDEFDAVFGGRLAVDPTIYISAPDDPALAPPGCEAWFVLVNAAPHATRLPPGSATGRASPGGTTSG…
>FCIP3_00959 Frankia_sp_CiP3 Diacetyl reductase [(S)-acetoin forming]	SDR family oxidoreductase	MARVDGQLPGLLMGKVAIVTGAGQGVGRGIAHALAREGAAVAVGGRTLTKVERTAAEITEAGGRALAAGCDVADQGQVEALVAATVEAYGTVDILVNNAQTVVPPKLLGETTAEDLAVCYSSGTLGTFHAMRACFPHLSAHGGRIINLASSTGVEGDPGFASYVMAKEAIRGLTKVAAREWGQYGITVNVICPFGDSPAATAFRDAAPKRFEAVLRKVPLGRMGDCEHDIGGAVVALAGPGMSYVTGATLMVDGGRCVLR
>FCIP3_02790 Frankia_sp_CiP3 sugar transferase, PEP-CTERM/EpsH1 system associated	glycosyltransferase family 4 protein	MADAERWIVAVEEPFLPADAGGRVETLTFLAAAAAARIGLRVLVPTPTALDLAAYQAAVPGAAIIGLPRDLSVSAHLGLAPYAYASRPIGALRRVLAVTPPCAEAVISYSCRAAHVGEQIARAWRIPHLVRAHNIDSQYFRELAGAASWMRSVAYGIEYRKLRRAERVLHRSPTVTCIADISVEDHAWRRARCGTRAMHLPPFLPAQVGTASAEAGMIKRDPGRLLFVGSLDTPTNTEALRWFLAHCWPAVRARHPHASLQVVGRRGEAGLLAWLRGHEQVSVHTDVTSVRGYVTSAAVSLNPMRSGSGVNIKVVEAMGAGTAVVSTGIGSRGLGWIPGRDLLVAEGARGFTDAVCRLLDAPGLAVRIGAAGRAFVSRELDRDVLLERVRSALDPARGG…
>FCIP3_00985 Frankia_sp_CiP3 Coenzyme F420:L-glutamate ligase	nitroreductase family protein	MSPSEETVGLLEGIATTRAIRRFRPEPVSEDALATMLFAASRAPSGSNRQPFRFLVLRDGPRALAARALIGRGAREQWTRKVVSDGYDRGSGTRPDTPKARMAAAMAHFVETFESVPVIVLPCLVRYREPNPAEGGSIYPACQNLLLAARALGYGGVLTGWHRLVEPDLRRLLEIPDGVFIAGTIALGRPQGRHGPVRRQPLRDMVFEDGWGETTTWAVDPPGTRHTDAGPPTHP
>FCIP3_01036 Frankia_sp_CiP3 hypothetical protein	hypothetical protein	MRRMNLRDVPDEIYTALADAAAASHQSLNAFVLERLTEVASVVRLADYVASYEPPQGTGVTLEDAVAAVREARDGS
>FCIP3_00151 Frankia_sp_CiP3 tetratricopeptide repeat protein	tetratricopeptide repeat protein	MRKRRAVTAIVVVTAAAAALLTGAALIPTGVLGGTAARAPVPQATAAGPRDVPTRAIGDLQRHLSLVPGDWPAWSALGTAYVERARVTGDPTYYPRAESALARSLAVHPVDNDAALAGQAALAAARHDFVEALRLADAATTINPFGAAASGIRADALIELGRYPQAWEAVQHTVDLRPDVASLARVSYAFELRGDTADARDAMLRVLTDATSPTDAAFALFHLGELARDSGDLDGADDAYRRGLEKDPSSTTLLAGRARVAAARGQIDSALADYQRVVTRMPAPALVVEYGELLESVGRMDEARTQYALVRTTAELFREQRVDVGVDLALFEADHGDPTAAYAVTAAQLNTRVGIFVQDADAWALHQLGRDSEALAHARAAVALGTRRALLRYHLGVIE…
>FCIP3_01725 Frankia_sp_CiP3 Acetyl-CoA acetyltransferase	acetyl-CoA C-acetyltransferase	MPDAVICSPLRTPVGGFGGVFTDTPATELAATVIRALVERTGVPADAIDDVVFGQCYPNGEAPAIGRVAALDAGLPIEVPGLQLDRRCGSGLQAVLLAGMQVQTGVADLVLAGGVESMSQAEFYTTGIRWGTRRPSIDLVDRLARGRVTAGGKDYPVPGGMLETAENLRREYGISRTEQDELALRSHQRAVAAQRAGHFASEIVPVAVTSRKKGTVLVDTDEHPRADSSLERLGALRPVMVRSDPEATVTAGNASGQNDAAAVCLVTHPARAEQFGLRPLGRIVSWAVAGVPPRTMGIGPVPATARALDRAGLKLADIDLIECNEAFAAQVLAVTREWGFAPADFDRLNVNGSGISLGHPVGATGVRILTTLLNEMHRRGVRYGLETMCIGGGQGIAAV…
>FCIP3_00718 Frankia_sp_CiP3 hypothetical protein	hypothetical protein	MTAKLARTGPATVGFISLVTVAFLGLAGCQPPTRAVSRPAAGVPASSFTPPVALASAAGSNGRPAAGPAAGGTPSATPASTTSPAMRVTTSPGIPPSLVSLPSAPLASPPTANSSGKLLFGLGPALDSDAASPIAAGLGMFTTWYNSPSDLGFLRDWASNRIPQTYASGRSIHLVVWLDGTGKVGTNQTSHGPACGRDYPLSTAFLDDTRQLADIFKGAAGGPPLYVTLFTEFQTYACQTNAWAPSPEVTNYYLALKDKYLAAMSIFHSVAPNAKVSLGWGGWQARYDDPSTGGGRSMFPYFADVMRQSDFQSFQAMQSDSNSQDILDMTRMLGQYGPVMVAHFKPDNGSQKTWTADLKTLFTDAYIRQATSMGLFALSFMDQVNLATDPTALSLVRSG…
>FCIP3_03606 Frankia_sp_CiP3 Anthranilate 1,2-dioxygenase large subunit	aromatic ring-hydroxylating dioxygenase subunit alpha	MTTTDTAPASAPSATPVYTSTLDGHADDVVGRDARSVMARLVRLYQENGTDQAPAQWREPVRNYSDPRRWRDEINSIHRRVPLPLAMSCELPEPGSYKAIQVVDIPVLITRDAAGAVHASVNACRHRGAELVAEGVGRTNRAQRITCPYHAWSYDMAGCLVGVVGEKTFGALERGRAGLVSLPAEERAGIVFVGLTPGRPLDLDNWLGDLEPLLDGLGLAGCHHYSTRVLPGPNWKVTVDGYLEGYHFASLHRTTVFRTNLSNMAAFDSWGPHQRNAFALRPIAEAATQPPRTWDPAACVGAIFWLFPGLAFSGGWRQQVAVSLVLPGRTVEESRTQQLILLRHPPADDEERTAADTTRDWFHDVVLDEDYATGFGVQRGLAALAGTDFVFGRNEPGLQ…
>FCIP3_04656 Frankia_sp_CiP3 putative anti-sigmaE protein	zf-HC2 domain-containing protein, anti-sigma factor	MTTDVEYRRALGAYLLGALEPEEEARLEEHVRSCESCHAELLDLGDTVADLAAGAMTEEDAVVGPPTPDTIPAGPPLAGLPPNALPRRLLFAVAAAAATGVATAGAVGFAMGHSNSAAPVPVAAPTPSVGVRTVEGSDTKTAVTGRAVLTPAVWGTGIQLTVAGTQRAVAAGERCRLVAVSHKGIQDIAGTWVVPPHSPTPAGERISGAVGIPIEHIATLMIITPDGQEILAVPV
>FCIP3_01751 Frankia_sp_CiP3 putative protein containing caspase domain protein	WD40 repeat domain-containing serine/threonine-protein kinase	MIAAACVLAVVVAGKNSGQPDADRAAVSRQLATEAGARRQGDPNLAGQLAVAAYRIAPTAEARRAMVASFVATSAVSLPQRGAKVLDVAWDAAGRALAEADADGRVRLWDLSDRRKPILTADLGPEMTGQANGVALSADGRRLAVGGADNTARLWADRMWEGNASDASGQPSRLDGHISPVVRLLFDPTGKLLVTAGADGTVGLWNIADPRHPTSLTFLTNRGGLVTDIALRPDGRLLATAAVNETVRLWDLANPGQPQQIATMTGHVGAVVTVAFNRNGHLAVTGGDDNTLRLWNLSDPTKPLAVSVLAVHSNRVTGAAFGTDGLLVSAGADGAIVFWDATAKPVELTRLVNGNTTAVSRLAVSGDGHAFAAGGADGDLRVLSTDPDTLAQAACADPR…
>FCIP3_02604 Frankia_sp_CiP3 hypothetical protein	DUF5666 domain-containing protein	MTVLLSAAVFALVACGGGGSSTTAAGSTAPAPGVNPTPAGPPGVTGTAAAVTDTTIQVQNPSVGQVAVNFTTSTAFTRTEQTTASSLGVGDCVLVTTASGTEGGGQPAATDAPVIAQNITISKPDAGKCTGNGASRAGFGGGARPSGAPNPSGGPQAQRSPRAGGVGRVGALFGTVTSKSDTAFVVETIARGDTPATTRTVTTGVSTVYDHTVPASAAVVKVGECVTAVGPADSTGAITATSINIRSAGPNGCTGGFRRQGEATGPANG
>FCIP3_00037 Frankia_sp_CiP3 (R)-stereoselective amidase	carbon-nitrogen family hydrolase	MRRVLAQLRSIDDADLVVLPELWMTGYFSFDRYAQDAEPLDGPVLTALRRVARERRWHMVAGSMVERSPNGRLHNTTVLIGPGGDLLQAYRKVHLFGHGSREAELLTPGRDVITSRTPFGTVGLATCYDLRFPELFRLLVDQGAEIIVVVSAWPHERLDHWQILTRARAVENQVLLVACNAAGWQAGRQLAGNSVIVDPWGVVLAEGGDAPSLPAATFDTARVADVRAAFPALAHRQFDILLINRLGESYGGDAL
>FCIP3_00231 Frankia_sp_CiP3 zeta-carotene-forming phytoene desaturase	phytoene desaturase	MRTVTGPTEKIVIVGAGLGGLSAALRLAGAGRHVTVVERAEVPGGRAGRLRINDYQFDTGPSVLTMPDLIADAFDCVGENIDDWLRLRPVDPVYRACYADGSTLDIHADPDATADEIARVCGPAEAAGYRRFVTFVSDLYRAQLRDFIDASIDSPLSLLRPSLARLVALGAFRRLEPMVGRYLHDERTRRVFSFQAMYAGLSPQDALALYAVIAYMDSVAGVYFPVGGMHAVPAAMALAAVKHGVTFRYGTTVTGVEIRGRRAVAVHTSSGERIAADVVVLNPDLPTAYRELLPAAVMPRRVRGLRYSPSCFLLLAGSGADYGDQAHHTIHFGRAWRRTFDEIINRGELMSDPSFLVTTPTIGDPTLAPARRHSYYVLFPTPNLTAPLDWSVLGRRYRD…
>FCIP3_02953 Frankia_sp_CiP3 N-acyl-D-aspartate deacylase	amidohydrolase family protein	MDNLLVRGGSVVDGTGSPARPSDVRVRDGVIAEIGVGLRPDGERVIDASGAYVTPGFIDVHTHFDPTLFWDPMCDPMPQHGVTTALVGNCSLSLAPVRPADRAGLAALFCYIEDLPREVLDTALPWDWESYGDYLDAAGKRGGYGLNVAGLVGHNMLRQYVMGEQAWDRAATADERALIAALLAGSLDAGAFGMSTSLGFDEDRAGRPVPSRIADDAEFAALIDVLADRSRFMTFIPGQSGRQMRADVRRMGDLCRPRDLMHSWIGIFHTSDKPNWAREMLTFAAELQAGGIRSYPQVSPRTLDIHVNWNGGMSWMGLQETWHRMVQATPGDKQRMLTDPQWRAQARAEWDQVPRTMIPHRHPDRIRFVSVTRPHNEKWVGSTLADLVIAHAGHPSDVL…
>FCIP3_03918 Frankia_sp_CiP3 carotene biosynthesis associated membrane protein	carotenoid biosynthesis protein	MPSSVPRPARARHDRSRYPRPVVAGLLPWAFAAATVAAQIPYPLVTNAGKDDLTVTSVLLFTTASVIHAVRTRGAGWAARMVMLSVGGGLAAEIAGVHTGLVFGRYSYTGALGPAVGGVPVVIPLAWTMMAYPAFTLGRYTALRLVGPCGHDAAGPGAHPSVMVTALVGGLLLTTWDLYLDPQMVAAGYWRWSGDGPALNGIPLSNTAGWLVVGTLITESLALIPRRRAIPADQFPDHLPIFMIGWTYASSLLANLVFFDRPGVAFAGGVGMGTLLAGTATAAVATRRQHRRAS
>FCIP3_01155 Frankia_sp_CiP3 hypothetical protein	DUF2252 domain-containing protein	MNTLTEPATSVNGRRALHVGGRFATPDARAARGRAARATASRSSHAEFSPSPRRPDPIDVIERQSSTRVPELVPIRYGRMMESPFRFYRGAAAIMAGDLSRTPRTGITVQLCGDAHLVNFRLLASPERRLMFDINDFDETLPGPWEWDVKRLAASLVIAGRHNGFSRAESRSVVTTMVRFYREWMHRFAAMGNLAVWYTRVDVERLEAEYLDRLTKARRKRVERTVGAARRRDSLRAFEKLTTIRDGERRIAADPPLLVPIVDLFPGVEGDAIAEQLAEVIGQYRVSLSPDRRVLLSQYHLVDVARKVVGVGSVGTRCWIVLMLGRDDQDPLFLQVKEADVSVLADYLPASEYANQGERVVSGQRLMQAASDIFLGWHRATGPDGRQRDFYVRQLYDWK…
>FCIP3_01867 Frankia_sp_CiP3 Acetyltransferase Pat	GNAT family N-acetyltransferase	MSDTVPPRHDDGMRADAGASYPARWEADVILADGGTARLRPVVPGDGERLRAFWGRLSMRSIYFRYFSARGPLTDADIRRMTVVDQWVRGALVALIGDEIVAIAHWEGAPAPAAEHDRTDAEEPPPGARRPALAAEVAFLVEDAHQGRGLGSVLLEHLAAAASERGIRRFDADVLSENRQMIGVFLDAGYSVSRAWDSGAVRLSFEIAPTQTSVDVMRAREHHAEAASIVRLLHPRSVAVIGASRDRDAVGHTVFRHLLAGGFAGPVYPVNPAAADVGGAVASVRAVASVADIDGPVDLAVVCVPPRNVPEIIDQCGRKGVRGLVVLTDLGDYQAEIEVTAAARASGMRVVGPASLGIQNLATGLNASLAGRMPAPGRVGCYSQSGPLGAALLEAAAAR…
>FCIP3_02952 Frankia_sp_CiP3 hypothetical protein	hypothetical protein	MSRASIVARSRSLPRAEIAGIGRFTAAGRHHDFSITWDDRERAAGWHRAALAAWGFSPGDSALITSVACEGCWIAGLTQALHDHRVVFALAESYSWDARRVGTFARRLPLAAVFGLGRETAEGLRATASLDVLAPVRHLFARPEAFPILRGADLDPLLFAPIGPAVAVECPERGGGHVDARLWSVRAVDGQLRLSFADERPDGLRDVPLGVGGTVRTGRCACGSDDPRVLLA
>FCIP3_02328 Frankia_sp_CiP3 Spectinomycin tetracycline efflux pump	DHA2 family efflux MFS transporter permease subunit	MLAPASADGQDSRSGRYRLIGCGTAVAQTAAARSNARCPVAGCPVASRVDVLENRATDTNLRYASPAGRWVLLATVLGSSIAALDATVVNITLPRIGADLGTGLSGLQWTVNAYTLTLAGFLLLGGSLGDSYGRRRVFLIGVLWFAAASMLCAAAPTAGLLIAARALQGVGGALLAPGSLAIIEASFRPEDRSAAIGAWSGLGGVAIAIGPFLGGWLVQAVSWRLIFLINLPLGAVVVWVALRHVPETRNPRPATGLDLPGAALAALGLAGVIYALTEGSSLGWGSLTVLVTGVGGVAALVAMVVVERRSPHPMLPLEIFSSRQFSAANLVTFVVYAALGGSIFLLPVVLQNAVGFSPIEAGAALLPVTILMLTLSARAGRLAQRIGPRLPMTVGPIVA…
>FCIP3_03287 Frankia_sp_CiP3 putative glucosyl-3-phosphoglycerate synthase	mycofactocin biosynthesis glycosyltransferase MftF	MRRVGGAGGGSRAPGPPAAPLPALFSVQCDPDLRILSRGRVLLGGSPLRLLTLSQAGAAVFGALAAGATVAEAGAGAGALARRLVSAGHADPVPPASDVPGTPGPDDVTLVIPARDRAEELSRLLTMVTGSCREVIVVDDGSTDATAAVARLAGARVIRHVSPLGPAAARMAGARAATTGLVAFLDSDVLPGAGWLTRLLPHLVDPVVALVAPRVASSAGRALRARYEMSRSPLDLGPRSGPVRAGSRISYVPAAALLIRRELADFDPAMRYGEDVDLVWRLTAAGWSVRYEAATVVLHQPRSSWLGWATQRVGYGSSAAPLALRHPVPLRPARGAALGVAAAALAVRGPAALTVGSAGSVGLGAVLSAVRLRRKLIELRPPVPHAGPLAAVLVAQGRR…
>FCIP3_01935 Frankia_sp_CiP3 Chondramide synthase cmdD	hypothetical protein	MQSWVADWERSPRLPHYTRANAGETFPAPASPLGWTLAYVSVLRAWRQGFIDIGVYRPDEMSADRPEIAGLFGGYFYLNLSHMRLFSLRLGMPVEQTDRAFVGERPDIPPYVAHPDDVDAERAAAAGASVQRLLATTEFTDAMTDRDRVRAWRRDRPDLTTLSERELVARVRALLDESEKSIFYRHVISSLPASFGPGILGPICESVGRGSDLLDVISGIGGIDSASPAVGLWDLSRAVTGSTELTTLFDKGPATVAIALGEDATGDVTQSDIALFRNAFAAFLANYGDRGPNEWDIHSLAWEVDPAAALALVDRLRNSPDSESPALRHDMLAARRARIAAEIREALAGNAEALATFDIGMRAVDVWMPARERTKSNCVAALHEIRMAIRELGRRGVEA…
>FCIP3_01930 Frankia_sp_CiP3 Nicotinate degradation protein S	TetR/AcrR family transcriptional regulator	MAEPANLPERGRPPAHRPSRRLTIISAAIRVFARKGFDEASVQDIAAEAQVVPTAVYYHFSGKEELFDVALRRVVGATNAVVAAARSDDEPGDFTALRRVTAAVWDWIEAHPDEARLLYLHMPGATQQARTLRRDFEELHIERSFDYIVSARVPATRRSAVAKHATQSLAARTLNHLLLAIHPMRMDDGPLSQQPPKALRRALDAVSERILTVD
>FCIP3_02107 Frankia_sp_CiP3 Glycosyl hydrolases family 16	glycoside hydrolase family 16 protein	MHTRLRILLPLIAVSVVVASAAVACTDGALLGSGPASSGPASSGPASSGPASSGPTVGDGSRSASADAWGAPLFVERFDGKDVDPTNWWVYDKPNAEPFPRSAARATVAGGALRLTGGFDSAGRDLGAGIANKMNLRYGRWEARVRVERGDGYSGVILLWPASGNWPTDGEIDLLEAINGNRQGASSFVHNGPRNHVEWHYLPGDYTQWQTIAVEWLPRSITFYLNGVPEWTVTTPAVPGAVNPIPSTSAMHLALQLDKGCTGAIPCRNSRTPTTVTMYVDQVRIWAAPPRLTG
>FCIP3_02708 Frankia_sp_CiP3 hypothetical protein	DUF2127 domain-containing protein	MEWNLRTCARKGHVTYRPDEPALADRLVAQTPAGPAWRCLRCGDFVVADPVAAGPARDAPVLLRGRALRDATVLRLLAVERIVRAVLLALVGYAVLRFRQSEADIQELFDKAIPAAKPLASVLHLDLDNSPTITHLRHLIHTKPSTLLLVATLLFGYAAIQIVEGVGLWLLRRWGEYFAAVATSVFLPLEVYELTERVTVLRVAALVINVAAVVYLVAAKRLFGVRGGRRAFEAERQSTSLLEVEQSAELPDHELSGKSARL
>FCIP3_00934 Frankia_sp_CiP3 hypothetical protein	DUF4230 domain-containing protein	MSERSGILSGAVALLRVRPRIMRLFLVFVSAVLVFAGIGFVSGWRPSLTNPFGRETIDRSPPAVLRSLTDLSDYHAASAHFEVVVDLADETKFIPAALRGERTLFVGVGSVDAVVDFEKIGGNAVTVSEDRRTVSVRLPIPTLSEPKVDPEHSYVVARQKGVLDRIGGFLTGSASDDRQLYVIAADRMTQAAKADGSVLTLAERNTTGMLRGLFSAVGFSTVNVSYADAR
>FCIP3_01108 Frankia_sp_CiP3 Trk system potassium uptake protein TrkA	TrkA family potassium uptake protein	MRPRRIAIAGAGKVGRSIAAELIDNGSEVMLIERDPRKIRTGALPRANWLLADACELASLESANLQECAVMVAATGDDKVNLVVSLLAKTEFGVPRVVARVNHPNNEWLFTEAWGVDVAVSTPRLLTALVEEAVSVGDLVRLMRFMQGNASLVELTLAEDSPVIGRPIAQIALPADAALVAILRDGRVVLPSPDATLEEGDEVLAVVTAGADVEEALSEALGGTPVDSPPPAR
>FCIP3_05295 Frankia_sp_CiP3 HAD hydrolase, family IB	haloacid dehalogenase-like hydrolase, HAD-IB family phosphatase	MSKTPERAATGVALFDLDGVLVRGDTFTRLLRRHLSRSRWRAALVMPVTPLLAVRPLRAIAVRMIMRLALLGFDAARFRARAEAFGRELPAERDVVIPEGIATLRRHVEAGDRVVIVTACERELARTLLDTLGLGEVELISSQLVWGRFGVTRGSLHNHGARKPRQLAAHGIEPPWEHAYSDSLADLPMLAAANHAVLVNPDGRLALRAQHALGGRLRIVHW
>FCIP3_00575 Frankia_sp_CiP3 Trehalase	glycoside hydrolase family 15 protein	MDYPLIADHGLIGDLHTAALVTKDGEIDWFCAPRFDSPSIFAALLDRAKGGHFRIAPAEPGYVSKQLYFPDSAILITRFMTDAGVGEVVDFMPVVDTKRATDNHRLVRLVRVVRGEMRFAFDCMPRFDYGRATHTLDVTGAGAVFRANGIQLTMHPARTIGWASADRIRNPRGDGIRGSANLHAGEVGAVMLETGAAGPPRQLARDEIISMFDETVAFWRGWLGRSTYHGRWREQVYRSAMTLKLMTYAPTGALVAAPTAGLPEQVGGERNWDYRFTWIRDASFSVYALLGLGYVEEARMFIGWLSDRVEEQAGDGSGPLRLMYRVDGSSDLDEELLEHLEGYRGSRPVRIGNGAADQLQLDIYGEALDSIYFADHKGVNLSHSGWMRLLRILDWLCNH…
>FCIP3_02796 Frankia_sp_CiP3 hypothetical protein	hypothetical protein	MHREAEDLEETRRDGFAVRLHIVYRSVGSENRKDRPGFYNKSLALASLLRAVDNVDIETELVFVNDGPIPAGRLEMMAGAGEVLGVRCGSNRASYRWVLRLPRLRGWSPADLVWFSEDDYLYTATSLRGLIQAANELAVADYFTLYGSTRFDPAATRRSPLIDARARSQGDPEAVLLGTARWYRAASCTSTFGARIGALLADERLLRSCPFVGEAWDHATCLAYQGYRPFGLRELAGGRPDPGHMGRPRAAVRRGALVCVRSVANAVALARPQRARRTLMAPDPDLVTHMEQRFLAPGTDWAAAAAAVTQWSRSRDQEGLWVR
>FCIP3_00962 Frankia_sp_CiP3 putative metal-dependent hydrolase of the TIM-barrel fold protein	amidohydrolase	MDKIWANSGDSHLLEPVDLWTSRLPAHLADRAPRTERGDRHETIYVDNVVQRRALNDFMDSFRPPGAYDLKLRLQDMDAEGIWGQLVFPSMGLWTVLITDRELAAASVRAYNDWCREEIMDGSPRIVGAALLSMASIEDAVAEIERVAGMGFQCVFLPTVVPDGQEYAQELWEPVWAAAEEANLLIAFHIGTGSDAKAFRGPGAAVINYVETTFPGMRVVTHLVGAGVLDRHPRLRIMIAEGGASWVPALADRMDEGYRQHGNWALPKLSALPSELIYRQVYTSFQHDVSAVPAVTAMGYRNVMWGDDYPHLEGTYGHTQQTLHDLFQDVPDEVRHTITLDTFRTLFTVPDRVEA
>FCIP3_01931 Frankia_sp_CiP3 HTH-type transcriptional repressor KstR2	TetR/AcrR family transcriptional regulator	MTASTDRSGEPRRPAHRPSRRPDVIEAATRLFAMRGLETVTVADIADEAGMTPAAVYYHFPSKVDILLEAMRSFSDAFVMELDARITGPAAGNGPIGDLLTSMLGWLDGQRLAGTVYFVTSSGANLAAEALRRETRVRLMELLTRAVRAARLPAQRMQAAEAGVMATGLLSLIETAAASWLAEDAILEGLGRRRFLRETAALAERIVGA
>FCIP3_02658 Frankia_sp_CiP3 putative sensor histidine kinase TcrY	HAMP domain-containing histidine kinase	MGNRARRLGWSLRARLVTGLVGLLAAVCLVVGVVTEVALHDYLVGRLDGQLIAAVARARKAFDRPPDSPASLSGSLAATTGRPPDFLLPRGQSAGTLGARLVAGTVTDSVIINDDGSFAPLDTASAAALTEVPADEHPHTRTIGDNGEFRLIANRMPDGAVLITGLPLHPVQATLYQLVAVGAAVAGAGLLLAGFAGTVVVRLTLRPLRRMAATARRVTQLPLDRGEVALAERVPAADTDPRTEVGQVGAALNSMLGHVGAALAARQASEMKVRQFVADASHELRTPLAAIRGYAELTRRDRDQLPPDVAHALRRVESEATRMTSLVEDLLLLARLDAGRPLEAVPVDLSRLVVDTVSDAHAAGPEHRWQLDLPDEPVIVTGDPARLHQVLANLLANAR…
>FCIP3_01039 Frankia_sp_CiP3 Transcriptional regulator WhiB1	WhiB family transcriptional regulator	MDWRRRAFCRGTDPEIFFPTGTTGLAASQIDTAKAVCRRCAVTSECLAWALEARQDSGVW
>FCIP3_03320 Frankia_sp_CiP3 Putative cytochrome P450 142	cytochrome P450	MTAEAIIPPLFCAAHLLGSWDERHPQQAFGELAGQDKPSRPDGTLVIARREEMTEFLRHPAVRATDGTHYNMGAQRPLIPLDLDGDTHRTYRKLLDPLFAPKQVARLEAAIRARTNALIDAFVDAGEAELLTSLCAPLPTHIFIDLLGLPTDDLPIFLEFKEAVVRPQGSTTEEQQAHMRAAGERMYDYLTRVLTEHRAEPPRDDLISAFLTASVDGTQLSDQEIIDICYLLVIAGLDTVTCSLSCMLAWFAEHPAERHRVLADPVLLGKAIEELMRFESPVPLGHRWVTEDIEVHGRRFPAGSKVEVVWAAANLDPAAFPDPMTVEFERPHNAHVGFAAGPHRCLGSNLARLELRVALEEFHRRIPEYTITPGEEVLYTNYGVRAAIHLPITFPTA
>FCIP3_02272 Frankia_sp_CiP3 General stress protein 39	SDR family oxidoreductase	MTGMLVGRKALITGAGQGVGRGIALAVAAQGAAVALVGRTESKLLDVAKEIREVGGEAVTIPADVTRPEDIARSVTTAVDSLGGLNILVNNAQQTALGTLLDIDEPALQACWESGTLAAFRLMRASHPYLRNGGVVINLGSSTAVNPMPVGRGVYASVKAATHTLSRVAAAEWGKDGIRVLTVLPASTSPASETWAQAQPAEYARSLSSIPLGRLGDPLRDIGGVVAFLCSDAAGYITGTTIALDGGQAFLR
>FCIP3_00806 Frankia_sp_CiP3 hypothetical protein	YceI family protein	MTSPTNTSDDLTGTWTIDPVHSRLGFAVRHAVVTTVRGGFDSFEGTLNLNGAEPLASSATVTISTTSINTGNADRDGHLRSGDFLDVAQYPSITFVSSTAKSGGSDSSFILSGDITIHGVTKPIDIEIEFGGSAKDPFGNTRAGFEGSTTINRKDFGITFNAPLETGGLLLSDKVKIELDISAIKSA
>FCIP3_02430 Frankia_sp_CiP3 SCO1/SenC	SCO family protein	MSERKASVTVSLAGRPLNPAVVQPASHLIDTNGSPFDVRSGTAGRLAFVFFGYTHCPDVCPTTAADIAAALGQQTPAVRARTTFVFVTTDPERDSPQTMRRWLDQFDTSFIGLTGKWADIAGYAAALGLPVVPPEQAADGSWLVQHVSRVTAFAPDGTARAGYFPSTTVADYSHDIPLLLENRL
>FCIP3_00988 Frankia_sp_CiP3 Long-chain-fatty-acid--CoA ligase	long-chain fatty acid--CoA ligase	MLLDMAATAFGDRVALGGRGDGITFEHLVRVSAGGATLLRSSGAERVAYLGGNSTAFPAVLFAAATAGMPFVPLNYRLGEDQLDGLLGELHGPVVVCDEAYQDVVARSGLKVHRSEEWLATAALAEPSEPVEVDDDAPAVLLFTSGTTSKPKAVVLRHSNLVSYVLQTVEFGSAEPAEAALTSVPPYHIAGVGTVLTNIYSGRRFVYLPNFSAGAWLRLVAEEQVTSAMVVPTMLARIVEELAGARAATPTLRSIAYGGARMPRPVLEKALAAFPGAGFVNAYGLTETSSTIAILSPDDHRTALLSPDPAVAARLSSAGCFVPGVEGEIRDSAGALAGPGEVGELWVRGGQISGEYLGLGSVLDADGWFPTRDRACLDTGGYLFIEGRADDTIIRGGEN…
>FCIP3_01726 Frankia_sp_CiP3 Putative L-lactate dehydrogenase operon regulatory protein	GntR family transcriptional regulator, FCD-domain-containing protein	MITKSDDLTAPLERGPKLTELVATRIRRMIIIGDLRTGDFLPPEAELMSRFGVSRPTLREALRVLESEMLIRPRRGSRTGPQVCAPTVDQSARYTALLLQHREVHLGDIHQARSLIEPPLARRVAQRSDPDVLQTLKAALVGEEATLTNPAAFAKATTRFHLAIADATQIKSVAVTLRQYYWMIETHTGQVGCADRMARSSAEPGADISSVNLRTHGEHAHLVSLLCGGDADSAEDWWRAHLESAVAAAATDANGARHLNFFG
>FCIP3_03315 Frankia_sp_CiP3 acyl-CoA thioesterase II	thioesterase family protein	MNPVNPAVEPIEVVPYGRSRVTRAQVLEDVLDVLDLQPPVTALGGAPVPLRNLPSTHGGILGAQLLGQQVALAERLHPGKRVQSLQTLFVRSGTWEGTLEAHVEQLQRGRTFASVSLAFRQGPELICRAQVLLTADEPGPAPATTPGRPRPDPPDPPDTTPVAMALLPWETRLAAGGTWQDHALWMRVRNVPADATLWRALVAYACEPTTLPLFIADHSAADRPYTSLIVAQTVTFFEDIDVRDWYVVRTEVPYAGAERVHGRGQVLDGGGTPRALFTTVGLFRPAAAG
>FCIP3_00958 Frankia_sp_CiP3 3-oxoacyl-[acyl-carrier-protein] reductase FabG	SDR family oxidoreductase	MASEFGGRVALVTAAAGKGIGQATARRLAAGGARVVVTDIHERRTHAVTAAIAADHPGTTVVGYPMDAGDRDQIDTVVAEVAGTLGPVQILVNNAAVNVLGSIFDYDPAAWDHVLRVNLTGAWYLCRVTMPAMRDAGGGVIVNIGSYAPDVGGNGIESPYAITKGGLNVLTRSCAHEGGPHGIRAVSVSMGLVRGTKFVDDHPELKDIPGALGVLADLTTADEIAEMVAFVASERARHLTGEIINVSGGAYMRA
>FCIP3_04814 Frankia_sp_CiP3 3-(3-hydroxyphenyl)propionate hydroxylase	NAD(P)/FAD-dependent oxidoreductase	MTERFDVVVVGARCAGSPLGALLARRGLKVAVLEQVTFPRPTLSSHVMQADSLAFLNRLGVIDQVRATGAPFMSRCDVRLDDFRFTAGFPLHLGDVGGAAAVRRHLLDPILADAAADAGADVRLGTRVTALVTEGGRVVGVRALRDGSESEIRAGLVVGADGRDSTVARMTGARRYNVTESERVYYWTYFEGANLGAAPTFVFHRWGDRHIFSGPADSGLYLVGVSPREHEVEMFRRDLAGSLMAHVNSCAPIADTLRDAKRATKIYGILRFEGYFREASGPGWVLAGDAGHFKDPAAGRGIGDAFHQVETLAPMIESGLATSRAALDSAMGDFVRWRDKQYSSYYWMAADFGRLGAVPAVLPAVTRRLHDSGQINRLLEMFAHRVSPAELLTPGRLVG…
>FCIP3_03964 Frankia_sp_CiP3 35 kDa antigen	cyclic nucleotide-binding domain-containing protein	MTELVGSGVDAADGPQLSLGTAAARNLATVTKSVPQMQEISSRWLLRILPWVQVAGGVYRVNRRLSYLVGDGVITFVSTGADIRVIPRELGELPLLRGFDDETVLRALADRFVQREFAPGDVIVESGQPADQVFLIAHGKLHKLGTGKYGDEAVLGVLADGDYFGDQVLAGPRGSWEFTVRAVTGCTVLALSQQAFQELVDQSAELRAQIEAFQSRSEVPQNKYGEASIALAAGHTGEPELPGTFVDYELAPREYELSVAQTVLRVHSRVADLYNEPINQLEQQLRLTIEALRERQENELINNREFGLLHNADRKQRIHTHFGPPTPDDLDELLSRRRDSRFILAHPRAIAAFGRECNRRGIYPTGADIDGHGVPAWRGVPILPCNKIPITDRHTTSIL…
>FCIP3_01379 Frankia_sp_CiP3 MerR family regulatory protein	MerR family transcriptional regulator	MTIPKALDAPRILDTIRTRVRLRPGERLPITRAAGVLETTARMLRYRESLGLLAPSRSSGGHREYGERDLAAAAYADELERHYGVGPRDLAFALRVLADPAVAADVHRLGQLVHRLASTPVEALDFDAQKARRLLRISR
>FCIP3_00153 Frankia_sp_CiP3 SnoaL-like domain protein	nuclear transport factor 2 family protein	MGIDTADRLALHEIAARYGDLIDARDWPGLAHVFAADAVFDLRDVGDGQLEGLAAIRRFMAGSQHPLAHHITNIYVTEDGGEPVLHSRVIGILPDRRAGSGRYTDTVVRTPAGWRIQHRVFHLHRRPSAEPGSPAAGG
>FCIP3_04203 Frankia_sp_CiP3 LOG family protein YvdD	TIGR00730 family Rossman fold protein	MNICVYCSSSEAIDPSYLELAAAVGAALARRGHGLVSGGGSISCMGAVARAARAGAARTIGVIPRALSALEITDGDADELIVTETMRERKRLLEIRSDAFLALPGGLGTLEELLEMWVGRVLGMHAKPVVVLDPDGLFAHLRAQVDELVRRGFVRPAARNALGWANTVEAALDLLEAGVPQSRAAASPIAGAT
>FCIP3_02793 Frankia_sp_CiP3 dTDP-4-dehydrorhamnose 3,5-epimerase	dTDP-4-dehydrorhamnose 3,5-epimerase family protein	MIITPTALAGVFVVDVEPVADSRGFFARTFCAREFAAAGLAPETAQCGVAFNRVAATIRGMHWAAEPVRETKLVRCTRGAVFDVVVDVRPRSGTYLRHVAVELTADSRRALFVPAGLAHGYQTLVDATEVTYQMNVPFEPGHERGARYDDPRLGISWPLAATAVSAKDRAWPPLEAPPAATG
>FCIP3_02443 Frankia_sp_CiP3 Putative short-chain type dehydrogenase/reductase	SDR family NAD(P)-dependent oxidoreductase	MSILDGKVAIVTGSGRGLGRAHALLLASQGARIVVNDPGVAWDGAGKDEGRPAQQVVDEIVAAGGEAVANFDSVADWKGADGLVQQAVDTFGGLDVLVNNAGFVRDKMFFNLDEDDWDSVIEVHLKGHFAPARFAARYWRARAKAGEEVYGRIINTTSESGLVGNFGQANYAAAKAGISALTVVMARELARIGVTANAIAPRARTRMTTQTFAGYGQVTEGRFDDRAPEHVSPLVGWLASPAAADITGQIFHVYGSVVSVFRGWEIAATIDAGERAWTTEELVAEGPRLFVNHDPGLPPTLPGVAAKD
>FCIP3_03298 Frankia_sp_CiP3 4-hydroxy-2-oxoglutarate aldolase	RraA family protein	MPYPNSPGDVSGSLLRSLNDTVTCSTIADAMDALHRDGAVTGLRRLTGSGLVVGPAFTLRYEVVSADSPGSIGDFVDDVPAGAVVMIDNAGRDWCSVWGDLVTTVAHARGVAGTVIDGACRDVAGSAEIGYSIWAAATCVKSGRGRVRLAAMQEPVTVRGTSVAPGDWVCADESGIVVAPAGMVDALATEIRRIDDLEGRVLAAVRAGIPLSEARAANGYHRLGACTQGGRA
>FCIP3_00667 Frankia_sp_CiP3 DNA-binding transcriptional regulator EnvR	TetR family transcriptional regulator	MTNPTGITAFRERLRTTVRGDLAQVAVELFLEHGFDAVTVDAIATAAGVSRSTFFRYFQTKEDAVLAHVEARGEQFRQAALARPAGEPALLAARNALTPLIEDMSRNRERSVAINGLIERTPSLRARRIDKQLVLRTMLADAMANRMATDPATDLRPALIAGVTLSVFEAAHTAWLSADDDTDLADLVDEAFVTVGAAFATAAVQP
>FCIP3_03303 Frankia_sp_CiP3 2,3-dehydroadipyl-CoA hydratase	enoyl-CoA hydratase/isomerase family protein	MVMSVWTGARSKVGSVRSSVATRYRLPVPIPPVAQAASVTPVPSVDLFPVGVLPIDVAADLVDVASPADLVDLLGGVPLLAVDLTMAPSPAPAPATDLPTGSTMDRAGVVTAALERLAQARPPIVIVGVAAGGCPPTGLAVGAPDILLTVGTGEIAKAGARAGTPGAVEVDDLADALARLVRQVRAHPLAAVALVGLLRLTATLAPLDGLVAESLAYSALLAGPEFAAWLAGRGPMRHRDSVEPVRVRRAGGQLRLTLNRPEVRNAYDTATRDALVAALRAARSDGGITEVLLDAAGPAFGSGGDLSQFGTAPDPATAHVIRVAAGAAAELVRFPGQVTAHVHGACVGAGVELPAFADHVIAARDTVFRLPEVGMGLVPGAGGTVSITRRIGPARTAWL…
>FCIP3_05511 Frankia_sp_CiP3 Antitoxin VapB40	AbrB/MazE/SpoVT family DNA-binding domain-containing protein	MRTAIDAAGRIVVPKALRDALGLSPGQPLEIAERDGHLEIAPTPTPMRLVDDGDGLVAVADTEIPVLTADLVRETLERTRR
>FCIP3_01204 Frankia_sp_CiP3 hypothetical protein	helix-turn-helix domain-containing protein	MRRRNRDCDDTASAEDLLPWMIRRIREERELSRADLARITGYSRRYIDQLEQPSRGIPARPVLAAVDAALAADGALVALRLAAIEARTEKTHSDSNPEAESRRRIRDLLDYQAYDRKLDALDRQAAELIASAQQLSPADITVRVRGQQRFADVLLRTRMLPHQQFRLFMIAGHLAGLQAIALLDSNEFEQAGTCCLEAAVFAELTGHEGLRAWILVVNNLIDAAVHGTRTGHTCPVFPTPDEFASMIAAADYRTTAGAGKANGAGVPTLEWNGPRLATARAHSARPPVDFSRAFRPPV
>FCIP3_04200 Frankia_sp_CiP3 Polyketide cyclase / dehydrase and lipid transport	SRPBCC family protein	MAAGVKRRGSGTLTVAVEVDAAPATVFAALTDWERQGEWLLATTVVRSRQGGIGVGGCIIARTGIGPLALVDSMEIVEWEPPYRCLVRHTGRAVRGGGAFVVVPLPAGRSRFVWSEDLELPLGWLGRAGFALLRPMVAGALWVSLRRFARNIRKVTCG
>FCIP3_04139 Frankia_sp_CiP3 putative membrane protein	hypothetical protein	MTIGPVQLLVLGFKQPDFRGEIQAELQRLRDNDLVRVVDALVVQKDADGDVAAVRGSQLTDEEQVELGALVGALVGLGEGGEAGMRAGAERGARTAAERGGVFSEEDAWDVLAEIPEDTAAALILLEHRWAIPLRDSIARAGGFRLASEFISPLDLVSLGLVEAREAEALAKAEKATI
>FCIP3_00580 Frankia_sp_CiP3 hypothetical protein	thioesterase family protein	MSIGIEVEGADRSTGGNTHELLGLTVDATANSGSIMIGPPLLNSGGTLWGGCGLAAAIAVSESILDRGCLWATVQYISPIETSACLSLHLEVGQHGRSLSQAAVRGTINGRLAMLATGTFGGTTSDSLQFGDPPEGISADPLDCPPRLHTSSGGGIQDAGGMLARIEQRWARPPRSTLDGNPGSGHCALWARLPQPMVTSPASIAILADLAPTAVIDAVGRPFYTLSLDNSLRVGRIAQTDWVLVDARVEAVIRSVAQITARIFDKNGQLLAVASQSAKLLPPRTS
>FCIP3_01827 Frankia_sp_CiP3 Putrescine-binding periplasmic protein precursor	spermidine/putrescine ABC transporter substrate-binding protein	MQGRQPRRSASRRSLLRGSIGAASLPGLSALIAACSGAHTETFSEQQHPKPGPNNPMLWPISADNRPIASNLPPERGRPLKIFNWPDYIDPRALASFRDSVGVTVEVTTFSDNSQALEAISAGTVDHDIYLPSYDQLAQLVGNGRLRPLNHSYIPNISQVWPDFTNPFYDLQWRYTVPYTVYSTGIAWRSDLVSEDISARDNPFDVFWDARYRDRISVINDYRAVMGMVLLRNGLDLNTARQSDLDLVRAQLADMVREIRPKATITNYRDLPGGHFPIVQAWSGDVVNARNYLAKDANPNILRYWSPSDGRHQADNDLMVVLRDGRNPVAAHMFLNHMLDFDVALGNYATIGYQPPQNRITSAGLISQGFLPPSLASAAVEPAYFATGLRILELDPDVD…
>FCIP3_02273 Frankia_sp_CiP3 2,5-dichloro-2,5-cyclohexadiene-1,4-diol dehydrogenase	SDR family oxidoreductase	MINCLDGRTAIVTGGGSGIGRATARLFAARGAHVVVNDLDHDRAKETVARVHADGGSAEQYPGDVTQPDFVDSLVNDVVASRGRLDVMHSNAGAGLAQGPLASIDNARWRAEIALNLDANFYCVRSALRVMAVAGRGSIIVTASGAGMGAVPGTGPYGTAKAGVVQLVRSAAVEYGSSGVRVNAVVPGAVASPRFTDRIGGDDRLARYERQIPLGRLATAEEIAEAVLWLASDASAYVTGVALPLDGGTSAKLALPYLGD
>FCIP3_03319 Frankia_sp_CiP3 Lactaldehyde dehydrogenase	aldehyde dehydrogenase family protein	MTLDIVPEGRLYIDGEFREAIAGGRFDVLSPSDESVVGTAADGQAEDVAAAVTAARRAADETPWATDHAFRERVLRQLQDALRKEATVAKQIQIAEAGTPTSNIGAHIDVMTDDMSYFNDLIGRFPWERDFGVHQGVGLPSNRLVRYEPYGVVGAITPWNAPFMTDIWKIQHALATGNTIVLKTAPDTPLTGAFIAKIAHEHTDLPPGVLNVISSHDKAVAGEALTGDPRVDMYHFTGSPAVGQRIYERAAVGIRKVCLELGGKSANIILDDADLAVALPMTVGMCMANSGQGCALATRLVVHASRYDEVLEAVTAAIGALPWGDPADPANIVGPIINGAQLARIEGLVERARAAGARVPVGGRRGASPTGGRGFWYEPTVVADVHEDAEIAQYEVFGP…
>FCIP3_01218 Frankia_sp_CiP3 Proclavaminate amidinohydrolase	agmatinase	MSTSDSSRVNAEGSWAQRAEAQLPTRRAEEEVQRRLAHGLAGAPTITDRTIPTFARGEAPHFAGERGTFLKCPYIEDVHDVGDAEVAIFGVPLDAGTTYRPGTRFGPQGIRRSTNLFGTYSYELGIDLREQLNLVDIGDVFTIPGNLEKSFDQISQAMAHVVRRGVVPVVLGGDHSIGFPTIRGMAPYLDGNIGIIHFDRHVDTQESDLDERMHTTPWFHATNIRNAPATNLVQIGIGGWQAPRAGVRVGRERGTTVITVGDVERVGVEKIAEVALETAWKDATAVYLSFDIDVIDAGFVPGTGWPEPGGLLPREALNLVRMISEPGLAGIEVVECSPPYDWAEQTALLSSRVILDSLATQIRSGKLGRKPATTSRHAWGPYPDAASDHHPDPLNTTID…
>FCIP3_02850 Frankia_sp_CiP3 hypothetical protein	nuclear transport factor 2 family protein	MTIVRTFEDVRDRVNISDTLCRYCSTVDQKDFVGLRAVFAEDARMRFCLGGTWNEWVEGADAIVAWIDKMTADHGFQHHLLSVYHVDIEGDQASTLAYLTSHQVAADDPDQVMQMSSRYRNRLRRDGDGWVITQIELEVGWIEIRIFDQSQAIG
>FCIP3_03316 Frankia_sp_CiP3 hypothetical protein	DUF2071 domain-containing protein	MRQRWERLTFVHWPFDPAVVQRLLPRGLLIDTYDGAAWVGLVPFFMRVATAAGHGAPWASTFCETNVRTYVYDHEGRRGIWFFSLDAARLGAVAVARATYRLPYFWSSMRLLETADEISYSCARRWPGPRAASRVKIRIGEPVAPGDLDERDHFLTARWMLFSAAGTRRRFARAWHEPWPLHRAQAVAIDDSLVAAAGLPRPRDEPLVHYSPGVDVRIGRPERYRSMPVLQSARQ
>FCIP3_01934 Frankia_sp_CiP3 hypothetical protein	hypothetical protein	MGAQTYGHGIQPSRRLLVGGGLLVGIGGLLGATGMVLVSVAVVSATRQWARQLEVPPGEVAKVKLQQARAATAAATSAGADAWRSGAPGEPPS
>FCIP3_04210 Frankia_sp_CiP3 FMN reductase (NADH) NtaB	flavin reductase family protein	MAVDPDAFRRAVGRFATGVTVITTVFEGQPFAITANSFTSVSLDPLLVLVSVGKMSRFHTPVLGAGVWGVSVLAADMREASRFFASQDRHDAQTLFESWKHSIGAATGVVLLTDALAAFECRTVLTYEGGDHTLLLGEVVALEGSSRDAPPLLFYRGMYRELAADH
>FCIP3_00022 Frankia_sp_CiP3 Putative short-chain type dehydrogenase/reductase	SDR family NAD(P)-dependent oxidoreductase	MLTGRVALVTGAGRGLGAAHARLLAAAGAAVVVNDVGASLDGLTSGDPVASDLVAEITAAGGRALADISDISAFAGAAAAVERARDVFGRIDILVNNAGIVDTAGVEALTEDALDRVFAVHVRGSVGTTRAAFGHMRAQGFGRIINTISEAALDMRMSDAVAYSSAKAAIWGLTMATAKEGARYGITVNAISPGARTRMSAGVLDAGLSAGLDLAPEHVSRVVTMLASPEAGDITGRVVHAAAGEVREYLLRRSADTDLVRRLLATS
>FCIP3_01057 Frankia_sp_CiP3 hypothetical protein	nuclear transport factor 2 family protein	MTTHDAGLLARLEQVEARLAIEQLPIRYALAVDGRDLDAWVSLFVPDVNCGRHGQGREALRDYIAPSLRWFYRSVHQICGHRVELLDADNARGQVYCRAEHEVGDRWIVMAICYFDTYRRVDGEWLFDRRDERHWYAADANEHPQAVGFDSWGTSTTPPGLPWSFPAWAGFWEGVDTTGLTASGAAAPVAAVVVSGPTAAARTTRA
>FCIP3_05199 Frankia_sp_CiP3 Bacterial regulatory proteins, tetR family	TetR/AcrR family transcriptional regulator	MVELLAEHGYGALTMDLVAASARAGKATLYRRWSCKLDLVIDTVRRLGHSPVTDPDTGSFRDDQLLLLHEFADVLRGRQGAVTATLVGELTRHADLAAALRAVLLQQRRTVQMTIAERAIKRGDVRHGTPWPLVNEIGPALLFARCLISGEPLDHGYIVDVVDGIVMPLVTAVHGTSDK
>FCIP3_02446 Frankia_sp_CiP3 transcriptional regulator NanR	FadR family transcriptional regulator, FCD domain-containing protein	MARFDVSRPTLREAFRVLESEGLIGVRRGAHGGARVHVPNGDVAARFVGLVLQHDNVTVADVLEARSVIEPPAARLLAARRRRRDAEALTAHLDCDEERLTGPESLIPAHTDFHETMVELAGNQTLAVLTRMLHHLVTGVAMAHRAALPSGSGEESHEDDLALRAHRRLVDLIAAGDATGAELFWRRHLVETNQLVLAHFDGASVLDVLG
>FCIP3_02409 Frankia_sp_CiP3 Glutamate dehydrogenase	Glu/Leu/Phe/Val dehydrogenase	MLGSPSAWDTAQIQLENAAHHLGLDDGLHDLLRTPRRSITVSVPLMRDDGQLLVLTGYRVQHNLARGPAKGGIRFHPSTDLDEVKALAMWMTWKCALMGIPYGGAKGGIAVDPKLLSLAERERMTRRYAAELVPLIGPEKDIPAPDVGTDEQTMAWIMDTYSTHTGYTAPGVVTGKPLSIGGSAGRAGATSRGVQLAAFAALAEHGLDPYDVTVAVQGFGKVGALAAQYLHDAGCRVVAVSDVKGGVYNPQGLNPAALVRRVQRGADTVVGYPGTDTITNAELLELDVDLLVPAALEGVITAANADRVKARIIIEGANGPISADADPILEGNAIVVVPDILANGGGVAVSYFEWVQDIQAYFWTEDEVSDRLRDIMNRAYGEVSRLATERDVSLRTAAH…
>FCIP3_02950 Frankia_sp_CiP3 Long-chain-fatty-acid--CoA ligase	AMP-binding protein	MSAVAVSTWPTLAELLAEHARSRPGHTATVCGDTRMTYAELDGRVARLAGALRAAGVTRGARVLWLGQTCHRVLELLLAGSRLGAMVCPVNWRHSAEEMAFVIDDLRPAVVVWQDAEIGPTAREARKRATHTARWLRHDTDGAGSGETDSDSPDTYEGFLAAGDAQAPLAEPDPHAPVLVIYTAAHGGRPAGSMLTSANLIAQGTVIGALFHADGDQIFLNSGPLFHIGTFQHTATTFIWGGTNVFVRRSGPEELCRLIAGERCTSAFLMPPQVTQLVETNRDGRFDLRSLRSPLTMIPGWKDMVTPDDSPWGRYMGGFGQTEVTGFCLYAALGHEEWSPTVGRPVPFARITIVGPDDVEVPDGAVGEIVVRGALVHAGYWDRPRDNAHRTRTGGWHTT…
>FCIP3_05101 Frankia_sp_CiP3 hypothetical protein	RICIN domain-containing protein	MPLSALARRRRAAARPSQSRRPAAVMLGIGMTLCVATACNPIKVPTSAASPSPTPTPTVSAVTTQPATTPSASSSASSAASSTPGGASPTSSGSSTKTFMGSSTVLVGGSMSDASMSAAPFDLQYSYVHSQPAPTPAAYTAARCDPAWSNWWGCWTGPTTAPGTQITVRENSVAKATYQGKAHPQGMVWDWYSLIDVAGMAGLSEGPDEVKVINNADLLGKYLNDYRFFLQKIGTSRDLIDLEPDFWGFARSLGNLHQVPAQVRSANSTDCGSQENSASGLAQCMIAMTRKYAPNAGVGLHMSCFDWQSNIEKCKSDYVDLGANAGDFLVTDISDRDAGWYAQPAHGGKDTFWTDQKAATALSFYKTMAEAVGKPVLLWQIPVGNMAQNNTPSHYQDDK…
>FCIP3_01755 Frankia_sp_CiP3 hypothetical protein	DUF2993 domain-containing protein	MNRGGEAEEPTRRLPPAGAGGATGGHPGPRRAKVGPSAPPPPADSFRPSGQPPQAWPGPAQPVDRASQDTRRAGARPGDAYPPGSHPADAYPAESVQPVQPADADDATEYPAEADEPARRHPVPPPVEPIGVMASPAAPRRRRRRRRWPVITVIVLLALLVVADRAAVPIAESQMKVKAEAAIAQTSKDPTVAPPRVTDVSIGGIPFLTQVLFGKYDDLRVTVTGISTPGPRISEVKARLQGVHVPFGDAIRDQVGEVPVDKVTAAVQISYSDLNTYLAGLNLSIGKVQVAPADDGKVKVTVNVSFLSSIIGPQTIETGFTVKDNNLILVLPGGLALPAIPLPIAGLPFNLRIESATAGKNGIAVLASATDVVLPAGS
>FCIP3_03917 Frankia_sp_CiP3 4,4-diaponeurosporenoate glycosyltransferase	glycosyltransferase family 2 protein	MTSRRPALGRRSRPDRWARLSLLTGTIAAGVLTVHTVVNARLLRVAPGAQPVTELVSVLLPARDEAGQVTACLSAVLASVALPHLEVIVYDDASTDSTAEAVGRAAEGDPRVRIIHGGTLPAGWLGKPHACARLADEARGSVLVFIDADVTVAPDGIARTVGLLRASGLGLVSPYPRQDARTVAERLVQPLLQWSWLALLPLRLAEQSSRPSLSAANGQLLCVDTAVYHQAGGHTSVRGHVLEDIALLRALKAAGAHGVVTDGTDIARTRMYHGWPQLRDGYAKSLWAGGGSIRASAGQVGILAWLFVLPAVAMLRGSRTGLAGYALGVAGRVIAARRTGGRSWPDALAHPLSICVFGYLTALSWAQRLRGTATWKGRPV
>FCIP3_01043 Frankia_sp_CiP3 Acyl-CoA thioesterase 2	acyl-CoA thioesterase II	MIVTHPAADSGGVTLTSALRPLLELASVQADVFRGRSRENESTRTFGGLFAAQALAAAGRTVTDDRRAHSLHVVFLRPGTVGSTTEYSVDRLRDGRGFSSRRVVATQDSGEILQASVSFHVGEDGYEHTPGPPAVPGPDELPPAKSWFTAAGDELDGWYNIYLGSHPVDFRFVGEPPPLAARRGQPSTGLRVWIRASDPLGDDPVVHASAMTYASDLFLLASALLPHGQVFGTGSVVGASLDHSVWFHRPFRADEWLLFDKGSLWAGSGRGLTKGSVFDRSGQLVASVVQEGLLRLTPATAPHQHR
>FCIP3_03168 Frankia_sp_CiP3 Formyl-coenzyme A transferase	CoA transferase	MGPTAAPAARPAVMAVLDPMAALPSALAWARSGAMALTGPAGGAPLAPDVAIVPRLDGAMAVFRLLAAARGRRVEVDAGALLGERAAISRLTRGGRRSAGGAARLLPTRNGWVAVNLARGSDRELLPAWLSIAGDDRDREHPVGLWEAVTVALARLSTHDVVEQGQLLGLPVAAIAQPQDAAQDDQATARGQRFPFAPFLLDGTPISSASTDSTPAGTGHRPVPPTRPILVVDLSSLWAGPLCAHLLGLAGARVIKVESTRRPDGARSGPRAFFDLLHAGHESVALDLRTPDGRAALVRLMLRADVVIEASRPRALTQLGIDPAGLLTRHPALTWVSITGYGRTGPWCQRVAFGDDAAAAAGLVAVGPDGTPMFLADAIADPVTGLYAAVAALACVAGG…
>FCIP3_04769 Frankia_sp_CiP3 Phosphatase/MT3486	HAD family hydrolase	MTNGARPVSSVPLVPPPAPVPAVEAVVFDWGGTLTPFHDADLLDLWRLAAHDLAPGHVRELTQALADSEQQWWATAGGSGRSGTVTELLAVASAAVGLDVAGAVHRVAGRHDLCAWTPHTVCDPDALLLLHLVRIRGLRIGLLTNTHWPRAWHSRWLARDGLLDLIDARVYTNDLPFAKPHPDAFRAVLASLGVRDPRTAVFVGDRPASDIAGARAVGMRTVLLSDGVAPRPGERGSRGAAGADAVIGRLGRLLGVLDGWAAGLHRPFSRAG
>FCIP3_02565 Frankia_sp_CiP3 auxin efflux carrier	AEC family transporter	NSALLVLVVGLVAGIVAGVTARRHGRVDDSAHQMVNFWVLDVALPALALNVLHSVIFPANLLLIVAGPYLLFAFSATLFLWVGRVLHLRRDVVGALIVTTAVANTSFVGIPMVTAFFGAESVPVALLVDQLGSFIIVGTAVIAVAATASGAGVTRAEIARRLLTAPALIALLTGLVLRPVAFPGWLTAALTTLGSTLTPLALFSIGLQLRIGAVRAWRRELAIGLLVKLVIGPALVFGIYALAGSLGDHGVQVALFETAMPPMVAGAMIAMRYGLATPLPSLMVGVGVPVSLLTLPIWSWILQG
>FCIP3_01051 Frankia_sp_CiP3 Gluconate 5-dehydrogenase	SDR family NAD(P)-dependent oxidoreductase	MGTLDGKVALVTGASRGIGATVALRLASEGARVAAMARTLEPDPRYSGSLRETVEGIRAAGHEAVAVRGDLSSVDDRRRIVAETVEAFGPVDILVNNAAVTFLAPVEEFSEKRFRLMIEVQVWAPFELTQLVLPGMRARGAGWLLNISSRAAQHPEGPPFDAVYERGFSAYGLCKAALERFTTAVASEGYRHGIRANALAPLDNVATPGAGAHDLVADFPLEDPSVLAEAALALVEGDITGRIAYSQTLLDELGRKPAATAL
>FCIP3_00987 Frankia_sp_CiP3 putative metal-dependent hydrolase of the TIM-barrel fold protein	amidohydrolase family protein	MVGLDFGLFDCDTHCYETRDAFTRYLPAEWSEHAVRPIRFEGGVEKIMAADRVATFNSEQGLGFDLAYRPGSLKEMLRQMASGNPDETYEPEPMRPEYLDRDVRLKLMDTQGVDRAVVFPSAMALSVENYVKNVPAAYANVHAFNRWFEENWGFAYKDRIYGPALLSLRDLDLAVAELDDVLARGARVVLLPTGPVNGRSPGDPYFDPIWARLNEAGVTVAFHIMENWYNEHIAPAWGYDAFPAAWHMSAWQWNNLYGERPIEDTLSALIYDNIFGRFPNLMVLVAEFGASWVPHFIEHMDKSRGMGRNGPWIGGRLTERPSTIFQRHIRVAPYPEDNVAKIVRDLPDVDCLVMGSDFPHAEGLADPADFAQLVTSLTPEQQRKILRGNAEKLFEKA
>FCIP3_02336 Frankia_sp_CiP3 N-acetylglucosamine-6-phosphate deacetylase	N-acetylglucosamine-6-phosphate deacetylase	MSVPRCVLAGARVVTPEGVLDPGWVEVDGGRIAGVGAGRPAGRAGQPVVDLGGAWLLPGFIDLHVHGGGGHDVATSAAEMAAAVAFHRAHGTTRTLVSLVTAPADMLAEQLSWAAGLAGRGACADGHVVGAHLEGPFLSAARCGAQAPEHLLAPDRVVFASLVRAAGGALRAITVAPELPAALDIITDAVAGGIVAAIGHTDATYEQAAAAFAAGASLTTHLFNAMRPLHHREPGPVGAALDAGVACELINDGVHVHPSVARMTARDRHRLVLVTDAIDAAGVGDGDYVLGGQAVRVRGGQARLARSGVLAGSTLTMDEAVRRTVVDTGLSVEVAAAAAATNPARVLGLADRCGAIAAGLDADLVVLDAGFRLVRVMAHGVWSQPRGFVPRDSTGPAAA…
>FCIP3_00991 Frankia_sp_CiP3 (R)-benzylsuccinyl-CoA dehydrogenase	acyl-CoA dehydrogenase family protein	MWGFQTDPEYQQLLDWADDFVRTEVEPVDRLVRQPYDLTDPIRAALIPPLQEKVRAQGLWACHLGPELGGPGYGQLKLALLNEILGRSRCAPSVFGCQAPDSGNSEILAHFGTDEHKAKYLEPLLRNEIVSCFSMTEPQGGADPKVFRTRAVLDGDEWVINGEKWFSSNARFASFLIVVAVTDPEASPYQQQSMFIVPTDTPGIRFIRHVELIDEEAGGGTEGYISYENVRVPCANLLGARGGGFEVAQVRLGGGRIHHAMRTVGLVKWAFDMMCERALSRFTQGEVLARKQLVQQAVADTWIQIEQFRLLVLRTAWLIDECQDYRQVRGDIAAIKAVMPKVLLDVTSRALQLHGSLGLTKEMPFFDMLVAGYTVGIADGPTEVHKITLAREVLKRHKP…
>FCIP3_02816 Frankia_sp_CiP3 Redox sensor histidine kinase response regulator DevS	PAS domain S-box protein	MSVLNQPGSNHSADAGGIGDRGGAAIGQGHTTEQATAPPLLDTLSEVVFRTDAQGHWTYLNQAWTTLTGFEVDASLGTGFLEYVHPDEVEHTIALFMAVVEGGADHCHHETRYRTRDGSYRWVQIRASVQRGPDGEVIGNVGTIIDTTGTRAGSVAIGEHNAMLELVSQNLRLDGVPVGVIIYDHTLRIARSSLVVNQLLGVPQDCGDPLQQLVDLLRPSDNKGQTLGGDWGMVAVALQTGMPQLGDFDLIHGAGTGRSLRLSVIPFSYQEKIALAVIFSDVSDLRRAERHQAGLALLGQHALSGLGLPALLVKAGELVTSTLDAALCDLLETEEATDGEARMTARVSVGRPAGARSLGSLPAAPTSLLGQILSGDQPLLIDKSDPTTRGNSEDGQWPW…
>FCIP3_03159 Frankia_sp_CiP3 Major membrane immunogen, membrane-anchored lipoprotein	FMN-binding protein	MRRIVLAVASTVAGLVLLFSYRTSTSTSMAATAVTSSGGSSGDGSSGVSSGSTTLTGSEVSTRWGVVQVQITVNAGRIVNAETVQVPDHNPRDVEINRVAIPILSSEAVAAQNAKIDVVSGATVTSDGYIRSLQSAIDAAHLS
>FCIP3_04806 Frankia_sp_CiP3 Esterase/lipase	alpha/beta fold hydrolase	MTVLSAPVVFIHGLWLHSTSWRNWAELFMAAGYETFTPEWPGAAATVEATRAHPEAQAGKGLGEIINHHGEFLRTLDTKPIVIGHSFGGLIAQSLLGQDLAAAAIAIDPAQIRGVLPLPVAQLKSTFPVLRNPLNLTKSFVPNRNEFKYGFGNELSRQESNELYDMWTIPSPARPLFETAAANFAPHSPARVDVKNSARGPLLIISGRQDHTVPDAVSRAAFKRYRHSSAVTEFKQFDRGHSLTIDHGWREIAQTSLDWLRSQHAVSA
>FCIP3_02511 Frankia_sp_CiP3 Citrate lyase subunit beta-like protein	CoA ester lyase	MTARLPGPALLFCPADRPDRYARAAAAADGVILDLEDAVAPEDRPRARQALRETPLDPARTIVRVNPAGTDDHAEDIAALAGTPYQTVMLAKTETAEQVAALAPRQVVALCETPRGVLAAPAIAAVSNTAGIMWGAEDLVAALGGRSSRDADGRYHDVARHARASVLLAAGAHLRVAVDAVYLNITDLEGLAREARNGAASGFTVKACIHPSQVAAIRQAFLPSPEEIDWASRVLDAAARSPGVFRFEGRMVDAPVLRHAERILASRAR
>FCIP3_02951 Frankia_sp_CiP3 Phenylacetate-coenzyme A ligase	phenylacetate--CoA ligase family protein	MPDDRYYQPAAETMPRADLEALQERRVVELVEYAYERSPFYRERWDAAGVHPRQVRTLADFRERIPFIDKQDVQEFRQRTGDPFAGLLCVDRKDLTSITSTSGTTSEPEFFPELWESVPPLVAGTARDLWELGLRPGDRVVIPPGTFRGFWDTLFQLLGLVPLYIDTWMGQWGNVLDAIEQYRPAYVQLLYPMVVELERLADTRDVRAALAPLKAASFAGMPLGRALTAKVRDEWGVNLYLYTSAGDTGTAWECSEHDGYHLWEDMVLAEHLDPSGGADVADGAVGELVATDLDNTAAPFIRFRSGDLVRLTRAACGCGRTHARQWPVGRKGDETVVGDVLVGVQDVWDVLETLPETVDGIFQIIRPARVVDSLRLRVGYAPEITGDLADLRARVTDAV…
>FCIP3_05307 Frankia_sp_CiP3 thiamine kinase	phosphotransferase family protein	MIPTNAVPADAIPTGLDLAALTAYFDAQVPGRCGQLRAALLTGGRSNLTYRVWDEASSWVVRRPPLGGLTPSAHDMGREFRVVAALAGTDVPVPDAIAFCADSAVIGAPFSVVSLVDGVTIRSREDLDSYSNAQVAQAAFGVLRALARLHAVPYAEVGLADFGRPEGYLSRQVTRWRNQWTHVATRELTDIITLHARLRDALPAESGAAIVHGDVRIDNAILDPDSLGTVRALVDWEMATLGDPLADLALAAVYRDPVFEAVLGGSAASTSNRMPAADELIEAYALAAGRNMVNLSFYLALGYFKIAVIAEGIHARYLGGKTVGDGFETAGAAVPELVAAGLRALR
>FCIP3_01918 Frankia_sp_CiP3 Quinone oxidoreductase 2	SDR family oxidoreductase	MITVTGATGHLGRLVIEELLERGVPADDVVAAVRGPEKAADLAARGVQVREADYTRPETLATALAGTDRLLLISSNEVGQRAAQHRNIVDAAVAAGVGRIAYTSILNADTTGLALATEHKATESIIRGSGLPFVFLRNGWYIENYTDNLAPALEHGVLLGAAGDGRIAGATRADFAAAAAAVLLGAGQAGAVYELGGDEPFTMTELAAEVSRQSGRTVVYQNLPAQEYTKALVDVGVPEAFASLLADSDLGIGRGELTTDSGDLRRLLGRPTTSLADAVAVAAKA
>FCIP3_03790 Frankia_sp_CiP3 Cyclic di-GMP phosphodiesterase Gmr	sensor domain-containing diguanylate cyclase	MTDDVASAVLDALPIAVAVLDSDGTVLRLNEAWRRGDATGTALVPVAPGGSWLAACAAASARLPYLDQLATITRQLLDNHRGRPHLEVHCPGPRGPRWLLVRLRPLMGGQGLVVLVDDITERRETEEKLRHHATHDTLTGLANRLAVTERLAELSSGFPAQPTEQTSGRDDLHPAALFFLDLDSLCTINNTFGYRIGDMVLRATAARLASALRPTDLLARWGGDEFVVVAGHLTSTDAAVLAEALTHSLAEPLAIGGHRITVSVNVGMALLDAATGSINQRRSGRSRSDEPLSPDAVELVELASETLVRSRTQRRHRPRPRL
>FCIP3_02865 Frankia_sp_CiP3 Putative peroxiredoxin bcp	peroxiredoxin	MDVGDRVGDLSGTDETGAVLRLADLLAKGRLVVFFYPAAMSYGCTRESCHFRDLADEFAALGAAVIGVSADDVARQAAFSAKHSLGFPLVADTGRALAQAFGVRRTIGPNKRATFVLRADGTVLARIDSELSMNRHADAALDALRADTA
>FCIP4_01986 Frankia_sp_CiP4 hypothetical protein	hypothetical protein	MDTRHIVRNVAGGRSPTGTWLLAVLLAILGVAATVGWGSVPPANAAVRTAAAAAAGPSMALTPVSGPAGASVTATGTGFGCTGTRVPAVDVSWDRTQAVGTASVSSGGFSLTFRVPMGAAAGSHSVTAACSAVSASATFTVVQPVPSPTPAPQPTPAPQPSTTPATPASPVASAAGGPAATTSAAGVTAAGTAGAPIQTVVAPDTTNAGGVPTGGTAQPVPGAGSGSDAASGGLPGAAAGGVADAAGGGGPGGTGGSAGLGTAVTSGPRGSGEPGDRSGEAGGRLRSGYARALPAPGEVFRRPARVGAMAGLAVLLLPLVGFAAELFHKTIHHNRETLRRWFAWASPFPARAGRLPRPLLIAGFFLLATALAVLVEPGAGVNAATVALVLGFAVAIPVG…
>FCIP3_00967 Frankia_sp_CiP3 Putative aminoglycoside phosphotransferase	phosphotransferase family protein	MAVEDLVELTGGQSGHTFAASLVDAAGGRRRVVLKVATPGVPPVRNRDVLRQARLLRALAAVPDIRVPRVLFGDPGDPPGIPPLFAMDFIDGDSYEPIMDAPWAPLAPAAVRGRFAAAARMLAAMQAISPVSVGLGDERPVSLADEVGRWERALDTVEQALRPRHSDCAAALRARLPAELAPVVVHGDWRLGNMLAVGGDITAVIDWEIWTVGDPRLDLAWFLSMCDVTGSPIARFDPPGVPSAAAVLDTYEQARGAAVADLRWFDALVHFKSAATLSLIVKHNRRRPSPDPSAERYARAIPGLIESALALLGS
>FCIP3_04688 Frankia_sp_CiP3 Transcriptional regulatory protein TcrA	response regulator transcription factor	MLIVEDDPALRGVLARGLREQGAVVTAVADGSSALSRFTDDSGFDVVVMDVGLPDSDGRDVCQALRARGVHVPVLFLTARGNITDLVSGFAAGGDEYVAKPFHFAELVARLGSLLRRARPSPVSVSGGLRLDPRGHVLAAATTNVRLTPTEYRVLARLMASPSEVVRRRELVDAGWPTGAIVYDNTLDQYVAKLRRKLALVDDSRAITTVHGVGYQFT
>FCIP3_01042 Frankia_sp_CiP3 Acyl-CoA dehydrogenase	acyl-CoA dehydrogenase family protein	MEFGYPPEAEEFRDRVRAFLATNLPEGWRGIGSLAADEAEAFTRDWRDRLFRAGLLGVSWPAEYGGGGLTKIEQVVLMEELAQAGAPWGIRNDTFSVKMVGNTLLRAGTEEQKHRFLPKILSGEEKWCQGYSEPGAGSDLASLRTRAFLDGDEWVLDGQKIWTSMAHEADWIFVLARTDPDAPPHRGISFLLVPLRQPGIEVRPIPAMNGDSEFNEVFFTGARTAADNVVGKVNAGWQVAMTLLGYERGEEAATNPVLFRNELDRLRDLVRERGLDTDPLVRQRLADCYARVEVMRFLGYRVLTGYLRGRPPGPESSISKLYWSEYHKKVTDLSLDVFGAAAMVAQGRRPPRAYRTDDPGSPNSTASWLGTLYNAVAGTIYAGSSQVQRNILGETVLGL…
>FCIP3_02432 Frankia_sp_CiP3 putative membrane protein	glycosyltransferase family 39 protein	MSMTAVLPQPVLSALRTPAAAVDRHRRRWPDVVIVMGLVTITTIVLLVNLHGYPTVQDDEGTYLSQAEWVRAHGALSPYTYWYDHPPFGWIQLAGLSWIPAFHGGPLTVASGRAIMLLYADASAALLYLLARRLGIRRPFAILAVLLFVCSPISVTFLRQVYLDNLAIPWLIAAFYFACTPRQHLWHYVLAGVFLAVTVLTKETTTILVPAVALAGWQSSYARTRDFASVGFWSGFVLICLAYPLMALLKNELFAGPIRVSLQAAMEFQFVKRSGSGSVFDPVASAHATALGWVQLDRWLLILGALSALLALTIRRLRPIGLVVVLLGITLLRKGYLPQMFIIVALPFLALCVGGVVDQAWSTTQRWGKPARLIGDGSLLAAFTVGIVLLGAAWQPGLA…
>FCIP3_02249 Frankia_sp_CiP3 2-dehydropantoate 2-reductase	2-dehydropantoate 2-reductase	MAGRLAVVGVGAVGGFFAARAAAAGADVQLCVRRRFDELVLRGPDGVFRAELPVWTSPEHAEPVDWVLLATKAHQNAAALTWLTRLVGPDTVVVIAQNGVRQAERVAAVVPAERVLPTVVYINAEPVAPGVVEHRNYGFLHVPAGALADRFAGVLPSAGLVRPVDDFAVEAWTKLTANTAANSLTALTGRRLEVLRRDDMARLAVTIMREAVAVAHADGAAIADELPELIIERLRDQPAGSGTSMLYDRLAGRPLEHEALIGAVVRIGAEHGVPTVVSAHILPLLAAISDAALSR
>FCIP3_03920 Frankia_sp_CiP3 erythronate-4-phosphate dehydrogenase	FAD-binding oxidoreductase	MSTPAEPGIYSRSRRPRPTRRILVATGVSESTRLSLTSLPLVWLRADLAATPAALSGALSTLRPHTLVVGANPVDASTIATWATAVRAQNDHNKLLIIRRGTSLAAIDCDAAAHHDVTVVNTPEVNARHIARFVLDALLIAQAGPAGLAAPLTVGLIGAGSINGRVARAAAAQGHRVLVHTPSLAADPQARVSWLAEHVLTAAAVTFAPDIDAVCAGSDLLSVAVPLTVGGAHPTRGLVGAEQVKAFIGSRIVTICEPEVLTEDAVTDAYARRELTVVIDNAPGLIDPLRRQILDRFPDSTVLRPGFTLSSAAMRIPGCAEDLDQAVLTVVASSEIADLVTGLDSNLAAGAAAVAPAARSAREPLADRYAHNPRHHGSDPAETVIIGGGIVGLTIALSL…
>FCIP3_04420 Frankia_sp_CiP3 cAMP regulatory protein	Crp/Fnr family transcriptional regulator	MKTGHEVGRSTEEPVVGSAERGGRTMFVPGEAIPAMDTAGMVTPLHERARVGTGGVEIGMVNGGDGAGPDEPRYGRDWPAHTFLGRLDQRLRGALLELGQFVRYASGTTLIIEGDLGRDLFILLDGVCKVTGVTPHGVRALLAVRVGGDLVGEIAAMDGEPRSATVTAGGAVTARRISPADMEQFLVSHPMMAAEMNRAMAAKLRWSTRRRVDYGDHVKIRLARVLVELAYLHGTPVADGTSIGVLTQPEIGGLIGAGEPSAHKALAELRSAGILSTRYRRIVVHDLSRLGDVADGDS
>FCIP3_02933 Frankia_sp_CiP3 Bacterial regulatory proteins, tetR family	TetR/AcrR family transcriptional regulator	MLAAIPPRPYHHGQLREALVNAGVALARADGPEAVVLRAATRAVGVSHNAAYRHFADRDELLRAVCERCMSQLALLMEQRIDALPSDTDPVVTAWARLDALGRAYVEFATTEPGWFQTAFAVPRTTRAFAVGEGTGASGLGPYELLGSRLDELVETGAIPPERRPGAEYAAWSAVHGLSTLLNDGPLRDLPDAERERALGTVLDVVARGL
>FCIP3_02033 Frankia_sp_CiP3 O-acetyl-ADP-ribose deacetylase	O-acetyl-ADP-ribose deacetylase	MVLMVEVTLVRGDITEQDVDAVVNAANSSLLGGGGVDGAIHRRGGPDILAACRALRAGTLGGGLPTGRAVATTAGRLPARYVIHVVGPVWSDVQDRSHLLRSCYEQALRVADELGVASVAFPAVSAGAYGWPLDDAARIAVSSVLITPTSVREARFVLFDNASHSAFQTALDALR
>FCIP3_04468 Frankia_sp_CiP3 putative lipid kinase	bifunctional phosphatase PAP2/diacylglycerol kinase family protein	MDRAVFARLAAVRPLLDPILPGLSRAGDHGLLWWGTAVVLGVSRGRRRRAAFRGVLALGLASATANGPAKVVFRRGRPDQNGVPLRRRLRRDLTTFSFPSGHAASAAAFATAAAMDAPVAAIPVGILASAVAFSRVYVGVHYPSDVLAGVAIGITAALATTKVMPRRPYTPVRARPAPPSVPTLPDGAGLVVVVNEQAGGGHNHDILAVIGAFLPQAEILRAGADGELRQALLAAARRARVLGAVGGDGTAAEAAQVALDHGLPLALFPGGTLNHFATDLGLGSAEATARAVRSGTAVSVDVGRIDGVRPIGSRFGHIYLNTVSIGSYPDMVAIREKLEARMGKWPAMAFALVSVLRREPAVQVEINGRQRRLWLVFVGNGIYRPDGFAPTYRERLDEG…
>FCIP3_01937 Frankia_sp_CiP3 Xylose isomerase-like TIM barrel	TIM barrel protein	MAVIAGADGGLPRRVPGPDRGGPEDLARVVLSFHSLPPLEPLRRAQVARAAGFTSIGLSLSWLRRWLAAGHGLAELEDALAEGGVTVGELDVLRPLGGQPDEAEEVCWAVAERLRVPYVGVIGPYAGSWDDAVARFAGACDRAATVGTGVVLGVEFLPFTNIPDGAAAASLVRAAGRANGGVCLDVWHVYRGGQTPDDLGDGVWPYVVRLQLSDGPLVAEDDDLLADCLANRRPLGDGEFDLTGLLAAAARRRPEVGMSIEVISERLRAEPPERIAPRLVAGLRALLRGHGRFSPASDTLTIDSI
>FCIP3_00986 Frankia_sp_CiP3 putative NUDIX hydrolase	CoA pyrophosphatase	MTAGETGHPATATGHVGPDSVRIDHSRSVAGGPTGGRLPYGDVFSGPRTRLDTPSPWAGLPMARRQGIRIDAIRHAFRQREDPPRVPQRPGIRAAAVLLTLFEEAGETRVVLIERSSAVRTHRGEIAFPGGVCDAGEAPRQAALRESWEEIGLAPTGVDLLGELGGHTAELTRFQITPVVGALAARPVPRVNHSEVEDVFDVALAGLMADGVYREERWTGPRGDFVVPFFDLSRGSVWGVTASMLLELIMVVTASVRLRDQVPPPAGATAP
>FCIP3_00046 Frankia_sp_CiP3 Calcineurin-like phosphoesterase superfamily domain protein	metallophosphoesterase family protein	MRYAVVADLHGRRKAWRRVLGDAQQRGADQVVCLGDYLEAKVPWRRHTAATHWELTDVVEPDPALWRELAGVDLVLGNQEWRIRDLLRSEQIFGDLDVLLAAPETRMLGAAMTMHGHQFSWEDGPARPGWPAVFYPRLVELPDVPILMVGHSHQTLLLDLPSLGETNGPAGVMVAHRRPVIPGVPTPVDPSGARRLLVNVGPARGKPSHWLLYDDAASEVTFHEVMPGRSNC
>FCIP3_02298 Frankia_sp_CiP3 Tyrosine-protein phosphatase precursor	tyrosine-protein phosphatase	MTDRWIHLDGCDNARDLGDLPTTDGGSTRRGLLIRCDTVQQLTVEGADVLVNGFGLRTVLDLRTPREAAAEGRGLLAETAVRYRNVAFVPDVYLVPGDPEHKVIVEQRSRQETVEHYVDYLTRPGSTVPAALRLLTQPAELPVLFHCAAGKDRTGVLAALVLDVVGVRREAIVDDYVLTNERLPRIRERLIAMPTYGRSARGDIGCRPETMWAFFETVDQRWGGTAGWALDHGITQAELDVLRKALVD
>FCIP3_00964 Frankia_sp_CiP3 Lipopolysaccharide export system ATP-binding protein LptB	ATP-binding cassette domain-containing protein,	MDFLRFALLGLGTGSLYALAALGIVLVFRASGVLNFASGVTGGFAAFVFYDLRDTHHVNWIAALVLSIAFGAALGGATHLLVMVPLRRASALVKLIATLGVLLFLEGVVVLIWGSAQELVKSILPTKAVHVTGSLVIGQDRIVLIGLLIVLAVVLWLVYSRTRFGLATTAVAENRRTAAASGWSTSMIELVNWSVGGALYAAAAIFLAPITGLSAGALTLLVVPALAAALVGGFSSFLLTIGGAMLLGVVQAEVGRYLADVTGLADSVPFLLIIVILTLGGRARPARGDLPVRLPLPGPGRVNLPLLVLAIAVGALLVWTVPTDWVDSLATTFIAAVLVLSVVVVTGYAGQLSLSQWALAGFGAWVAARLVAASGWPFWLAALVGVLVAIPAGLIVALP…
>FCIP3_01110 Frankia_sp_CiP3 hypothetical protein	OB-fold nucleic acid binding domain-containing protein	MGDRGGWWGRVVHRLNADDQVLEAEDLQRTVEAAGAIPMGECHERQEVCVVGSIRSVTLRSHAGAQSLEADIYDGTGTVTLVFLGRKHIPGIQTGRTVKAAGMVMNQDSRTTIFNPRYELLPASSASA
>FCIP3_00223 Frankia_sp_CiP3 Bifunctional xylanase/deacetylase precursor	polysaccharide deacetylase family protein	MLVGCAGERPKPTPPAVAPQPGGLSAHMLPDTPIPRSQAPVASSSVGPAVGPSASSAVPQQQQILFSAPETTRRVALTIDDGFNPVAVAGYVGFASRTSIPLSFAPNGMYRNVWNQHADTIRQLIESGQVTMVNHTWSHRSIRTLSDAALRADVERNDDWVSRTFGVTTRPWFRPPYGEHNERSRAVLAELGYSRILMWSGSVGDARMGVTAGELIAAARQAIQPGAVVLGHANQAVVVSLYGELERLITQRALVPVTVKTMFTADQNVR
>FCIP3_01056 Frankia_sp_CiP3 Short-chain-fatty-acid--CoA ligase	long-chain fatty acid--CoA ligase	MTAGDGTTGAGATGAGATGAGTTWTAQLAEAWSGPGASRLAVSSGTVRWSGADLLCYAAGAAGWLDSLAVGVGTPLPALVSTTLEALALTIAGAATRRPLAPISTRLTIRELSSCLAGLAGDLLLAEPAVEDLGREVAAATGRRLVVHPPAAASDRPLSDRPAAEQPGPEQTALILHTSGTSGVPKPVFVAQGKLAVRVQVNAAIVHLAPGSVYASGSPYHHIAGLGMIAVALGAGATVVCSPPFSPRTWRELADHGTTHALLVPTMIDRLLAENALALPTLRVLQYGASPIHPDTLREAMAVLPDVDFVQIFGQTEGSPITCLSFEDHRLAATTRPELLRTVGRAAQGVELRVADPAPDGSGEIRARGEHLFRPAADGWLHTGDLGRIDPSGYVTLLG…
>FCIP3_01050 Frankia_sp_CiP3 bifunctional aldehyde dehydrogenase/enoyl-CoA hydratase	MaoC family dehydratase N-terminal domain-containing protein	MTETAATDTAAPASKSGDVPLLAPGMTWEEMLPGTAFRTSARSITESDLMTFIQWAGFNEPLFVDATHAAAGGYTGRLVPGAFVYCIAEGLVLQTNALHGTGLAFLSMDLAVKGPTYVGDTLHAIVETLSARPTSKPGRGIVASRVTVRNQHGKDVMVFTPTRMIRGRDFAETDGAGH
>FCIP3_01750 Frankia_sp_CiP3 Heat shock protein 70	Hsp70 family protein	MGYQLGVDLGSANTVVAAIDDGWPQILALGGGTDVPTVVYASPDGEIQAGRAAERRAVADPGRAARGFPRRVGDPTPVLLGEAAYTPEALVSRLVDWVVAAATRLRKALPDHVVVAHPASWSRFRCELFAEAVGQVDADVPITVCSSADAVGALLNRRSAAAPGAFVGIYDFGAGSFEAAVLATMPTGFQISGTPAGITRAGGMEIDEIVVAHVLRKLGGAASGLDHADPVTAAALRRLRSECAQAKEILSEDDAVDVPVGLPPVGGVGMPESVRLTRDEFESLIRPMVDDTVRVLERVLRSVPATSADLSALLLLGGSARIPLVGRVLAEAFPDAGRQEIGSPGDVALGAALIAARGARQAVPPLQTVIIEPPALSVPPALSVPPALSAPPVPRTSPP…
>FCIP3_01723 Frankia_sp_CiP3 Acyl-CoA dehydrogenase	acyl-CoA dehydrogenase family protein	MDAADFSEILTTVRTFIHERVIPVENEIDEKDEVPLDIRDATKEMGLWGFAIPEEYGGLGLSMSEEARLVFELGYTTPALRSMFGTNNGIAGHVIIEGGTEEQKRHWLPLLASGEVTASFGLTEADAGSDPSTLTTSAYRDGDTWVISGAKRYITNAPIADAIFVFARTNPAVPATRGISNFIVPKGSPGLTIGPRDHKMGQAGAWSSDVYLDEVRVPHTHLVGGDDGAGYGFATAMRCLAHGRIHIAALCVGLAQRLVDESVSWAAQRHQSGRPIGDYQLIQGMIADSVTDLYAGRALVIETARAFDAGSDTKVGPSATKYFCSEMVGRVADRAVQIHGGAGYIRGVPVERFYRDARLFRIYEGTSQIQQLIIARHLLREAAK
>FCIP3_01927 Frankia_sp_CiP3 Trehalose utilisation	ThuA domain-containing protein	MAGPAGRVDAVLVCGGRWHDFDFARLHLLERLGRHERVRTRVFEDYARIDAIESADLLVTYTCDVRPSREQQRVLVDFVARGGRWLALHATNAAIEAPTPGGARLFTTPRVFGAVAAVLGSQFLGHPPIAPYQVEITQPDHPLVAGISPFQVSDELYVSELHPPIDVLLHTRYRGPSRGFAEGQVPASADALQPVLYLRRHAAGEVCYLTLGHCRGRFDVQDLGVDDLGHSDRGSWTVPEFITVLDRCLSRAVYGPEHGAG
>FCIP3_04686 Frankia_sp_CiP3 Transcriptional regulator BlaI	BlaI/MecI/CopY family transcriptional regulator	MTTRSGDGPRRRPGQLEAEVLAVLWAAERAMSPGEVQTAIGGGLAYTTVMTILNRLHAKGVVTRTADGRTFVYQPAQSTAEFTAQRMRGLLEQVDDPAGVLARFVDTLNPGEEQVLRDLLDRPRPES
>FCIP3_02798 Frankia_sp_CiP3 hypothetical protein	hypothetical protein	MATSLTIRIPRSWVIPDPDAAVTDPAVVRRPLRLLTMLLFGEVFLQRLAVPVGSAQVPLMLPGVLGGAAVLLARGDLVADMGRTQAYLVAMAACVSSALVVFTRGLDGNSLTSLLLLVVTYAPFCCRLRADTSAALFPRLLDRFAVMTAVLAGFAVAQFGLQLLGWHYSDIIGGIVPPELLMRNFNTSYPVAYGANLYKANAFVCLEPSFCSQFLAIGLVVSILRGVRRWRLPLLVVAILTTVSGTGVILLAAALVLLAVHKGPRFAATAVAGLALVVTAVSFTPAGDVFAERATETSTSSSSGSLRFVQPYTRTYDRLGGDPLTVLFGSGPGWSDRDADEFMHSTGLPLNYAMLPKLVLEYGLVGGAAFLVLIVLAFVCGSPSFVLSGALLVFYMVLS…
>FCIP3_03611 Frankia_sp_CiP3 ABC-type sugar transport system, periplasmic component	sugar ABC transporter substrate-binding protein	MPLVVGAVLALVLAACADNAGSTAPATGQTSASDASLAAAKANLANYLTQPTSIVQSTPLKSAPPKKKVAFVQCADPNCAILAGFVKDATAALGWNLTTLSATATDPGSAVQQAIDAGVDYIATTGYPVDLFKQQMNQAKSKGIPLFMCYSTDVPAGPGNNLYADCTDGSAAGITGGAIADFVATDSNGKADVLLVTIPSYPILTAQADGMRAELAKNCPTCKVHVLETTVNDLAGGAVPQSISSYLQANPGVNYVYFTYNGLEKGVPAVLKTAGMLGKVKLVGTQGAQPQFTEVVNGTSAAWSALPQELAMWTMVDQMARVAVDQWSLPDERKAAVTPFYLVTTPDQAKPLVGEKYGWPGPAGFKDTFKKLWGL
>FCIP3_03000 Frankia_sp_CiP3 hypothetical protein	heme-binding beta-barrel domain-containing protein, FABP family protein	MESVQATEFGPLAALAGEWEGDEGLDVAFSNAEGRIVETPFRERMSLKPFGPVANGPQVLYGLDYRTAAWRAGEENPFHTEVGYWLWDAVAGQVMRCFNVPRGQSVLAGGTAAPDATAFTMRAEVDSETYGILSNLYLAKAARTIGFEVTVTVRADGVFAYSEKTLITHARWDGVIEHTDRNVLHRIAG
>FCIP3_04216 Frankia_sp_CiP3 leucine ABC transporter subunit substrate-binding protein LivK	ABC transporter substrate-binding protein	MRHRIPFGQRSAMAVVAVVLAASCGGGNGDTQSASANAACTTPGISPTTTKVGLVFPSSGPAAPQFADFRAGIDARFGVENGNGGVHGRQLVYDWSDDGSDPATNRAVTTGLVERSQVFSILQASNVVSGSADYLHKNGIPVVGFSAETVWSKDDNMFTWSNYLTDGAAPTTWGTFAKNLGGRKAAVLRIAFSEASGIFAQKMTDSLKAAGIDVVYTDQISVTGTDPSMIAAKIKSYGVDVLAGALTVDAFASITSAVNRAQIPLRVSMSPSGYDQAVLIKYGAQLARTYLFLNVAPFEENLPAHKAFIAGMTAYAPQLQPPTQSVALSGWITADLFIRGLQAAGSCPTRQSFISGLRDVHDYDANGLVVPASDMAKYQSAAPCYTFVQINAKGTAFDV…
>FCIP3_04253 Frankia_sp_CiP3 biotin operon repressor	DNA-binding transcriptional regulator YafY, contains an HTH and WYL domains	MGMPTTSARLLALLSLLQARRDWPGALLAARLEVSRRTVRRDVDRLRELGYPIRATKGPDGGYRLDAGAELPPLLFDDALAVALAVALQLAVTSGAGIGEAAARALGTVRQVMPARLRHRVDALRLTAVERGGSRPCPRVEPAVLVTLGAAVHAREELRFDYTVPSRSVPADISPPRRVQPHHLVTWGGRWYLVAWDLDRADRITPRPPAGPRFTPRQLPGGDVATFVAQRFGGSAGPDRWPCSGEMIVDLPAAFVSQYSQDGIVEELGPNRCRLVVGSWSWPSLAATVGRFDADVEVLGPPELADAFATLARRYARAAAGQRGEAPTHGRIVLTGGRGAGDEPDTGR
>FCIP3_03165 Frankia_sp_CiP3 Diacylglycerol kinase	NAD(+)/NADH kinase	MRDDEDGTDGELQRSCRSCAHPVSAPPGSSASSVTTAQRWLARVALAAAVAAAAVLVGFARIASVLLVGVALVALAVTAAGIWWLLTTRGVRRLLSLLLVVAVPVAVMVLYAWVGLIWVVLVSSALWALAVSTGRAALTRDRRRARTPRSATAEHEAPAPEHPVIIMNPHSGGGKVVKYNLAERAEELGADVVMMDVSGKADVVGLARAAVSRGADLLGVAGGDGTQALVAGVAAEYGLPFMVITAGTRNHFALDLGLDRDDPSTCLNALTDGVELRVDLGFVGSRPFVNNVSFGAYGAVVHSPAYRGDKVQTLLDMLPDLLAGHAGPYLAVRAEGLTLDGARAVLVSNNPYGTGDIAGLGRRVRLDSGVLGILGVTVENAAQAAGLLRGRHGDGLEVR…
>FCIP3_02442 Frankia_sp_CiP3 putative enoyl-CoA hydratase echA8	enoyl-CoA hydratase/isomerase family protein	MVNSKGSAVSDDLVLCVTDSDGVATVTFNRPDRRNGWSPELEAAYFSQLDLLDHDPDVRAVVLTGAGTTFCPGLDTSRLNSSAGKGLDLSGRPPQYRPRTLRKPLVAAVNGGCAGIGLVQALMCDVRFAARGAKFSTAFARRGLAAEYGLSWVLPRYVGVENALDLLLSARTFDADEAHRLGLVSRVVERDDVLAQAQAYAGELARNCAPTAMAAIRHQVYGDLEVGLDEALRRSFRVMEVTNGAGDFAEGVGSFLERRPPRFAPLADDFDPGALLGAPVPGGHLAADDVLG
>FCIP3_03908 Frankia_sp_CiP3 Secreted repeat of unknown function	hypothetical protein	MRTRMFLLGALLVTSLAACGSGSGQGQHDTPATQAAEPVAVKIADSSLGPILTDQDGRTLYAFAEDKNGTSTCTGQCVATWPALVSRTPVVAGTGTDKGLLSQVTRAEGTNQAVYGDWPLYLYVGDMGPGDVDGQGVDGVWFVIGADGKLIRTAS
>FCIP3_00963 Frankia_sp_CiP3 LIV-I protein F	ABC transporter ATP-binding protein	MPALIETIGLSAGYGSLAVVRDLDIHVEPGEVVALLGPNGAGKTTTLLTLCGELPVLGGEVRVSGQVTKAPLHRRARAGLGLVTEERSVFMSLTVEENLRVSGSDLALAFDLFPELAEFRGRRVGLLSGGQQQMLALARALGRGPSLLLADELSLGLAPLVVTRLLRAVRQAADGGVGVLLVEQHIAKALEFADRAYVMSRGRIALSGTAQDLRGRLDDIAQSYLSGAPLAQAPA
>FCIP3_02433 Frankia_sp_CiP3 glycosyltransferase	glycosyltransferase family 2 protein	MSRKKKQPAGVAVGSPPASPQEPEPGPAERTAVDGIPAQYSRAESGPRPQLTVIVPTRNEAGNVVPLLNRVDAALSGMAAEVLFVDDSTDHTPQTVESVRRNFNVTVRLYHRAPAVRWGGLGGAVVDGLRSARSPYAVVMDGDLQHPPEALLTLYDAAVANQADMVIASRYRGNGDAAGLANGVRRFVSSGASLVSRLVFPRRLRDVTDVMSGFFLVRIGALHLDNLQPSGYKILLELLVRMDKISVAEIPYSFAKRHTGESNASVLEGLRFVRHLFWLRVPRAARFALVGATGLLPNVLGTAALVLLGLHYTVAAIVATQIANGWNFLGCELLVWHDRKGSWRHRIGPFMLLNSSDLFLRLPLLAFFVEKWGLSVGAGTLLTLVIAFALRFLLIDWLV…
>FCIP3_00020 Frankia_sp_CiP3 putative metal-dependent hydrolase of the TIM-barrel fold protein	amidohydrolase	MTTDIPAIISVDDHVIEPPHLWRDWLPSRYREAGPRVVRAPYEMVPANGWPFRMATSGPETDWWVYEDLRYAVVAGMASAGLKPEEIGKEPVGYDQMRPGFYEPAARLVDMDVNHVERSLCFPTFPRFCGQTFYEAKDKELALACVHAYNNWMVEEWCGDSGGRLIPLCLIPLWDVELAAAEVRRNAARGVRAVAFSELPAKLGLPSLHDAERRWDPLLRACEETATVICMHIGSSSQFLTTSADAPTSVRIAITAVNSQMAMADWLLSGVLARFPTLKIAFSESQIGWMPYLFERADRVWRMGNAASGLPPEMTEAPSSYVAGRVYGCFFEDDFGLVSRHAIGVDQITFESDYPHQDTTWPNTRGYAEQAMRDIPAADIEKIVRTNAIRMLELPPVLAG
>FCIP3_02791 Frankia_sp_CiP3 N-acetylglucosaminyl-diphospho-decaprenol L-rhamnosyltransferase	glycosyltransferase	MPDPKRDGCYPPPVDSGPYPSHPAARPACAARHRAGIPLRDTHFNRIITPSTDARARQPRTATWHTHNVRELRSVTTTHSSSQQTWPFELVVVSYHSRDQLERMLAGLPTDIPIVIVDNAAGADRVDELIADMPHGRYVDSGGGQGFAKAANIGVRTSRYDYLLFGNPDSRPTIEVITWLVEDVRTDPGLATSAATTIGPDNRPELGNGGWEPTRRRVLIHVLGAHKIVPTAGLFARPKIGQPIDVEWLTGACMAVRRETFLSLGGFDENFFVYNEDMALGRRIRDAGLRQRLRTDLLVPHGSGSSGAPRTWMLRMRGASMVTYLALHNSPARVGQMRAMLVAGYMGRAVLSWALRDTAAAAEHRSYLKGLLAGPPAP
>FCIP3_04846 Frankia_sp_CiP3 Arylsulfotransferase (ASST)	arylsulfotransferase family protein	MAMRKLWARGARRGMGGLGAGVLAVGFVVGGGVSPAVANWQPDSSRLCATEPAPPSGDVGTPSMPAPITSGSDVWSFASEPDLHPMRVTVTARQPGTAPGHIFVGPYSLGQVVGQTGALAVDNSGDPVWFRPLPSAALQNADVKVQTYRDSHTGKTQPVLTWWQGSIAIPPTYTNLPGGAPEPGGCYYIYDTNYRLVRTVSARNGFNADEHEFLLTSRGTALFLASRPVPMDLRPYGGSKDGAVLDSQVQEVDLATGKLVFSWDMLEHVNLADSEVSAADTSSSGGVWDPYHANSIDEGAGDQLLISARNMWAIYDVARGTGAINWQLGGKKNDFTFGPDADFYWQHDARFLPGNRISMFDDGCCNQPGGAPEQQSHGLILGLDFSNHSATAVRTYYHE…
>FCIP3_02657 Frankia_sp_CiP3 Undecaprenyl-phosphate 4-deoxy-4-formamido-L-arabinose transferase	bifunctional glycosyltransferase family 2/GtrA family protein	MPTVTSAPQDTPGRDAPGRNTPRPAGEPLPAARRPVLATHPAAVLDVVIPVYNEQADLEPCVRRLHTHLTRTFPYPFRITIADNASTDATLAVAETLQAAIAEVTVIHLDQKGRGRALHTVWSASDAPVLAYMDVDLSTDLAALLPLVAPLISGHSDLAIGTRLARNSRVIRGAKREVISRCYNLILRGTLAARFSDAQCGFKAIRADVAARLLPLIEDTGWFFDTELLVLAERSGLRIHEVPVDWIDDPDSRVDIAATALADLKGVARLGRALASGALPVRDLRRQLGRAPLEPAVPGVPVGLPRQLVRFTGVGLASTAAYLVLYVLLRGLAGAQAANLLALALTAVANTAANRRLTFGVRGRSGAGRHQLEGLVVFVLGLGLTSGALAALGALASHP…
>FCIP3_02467 Frankia_sp_CiP3 Roadblock/LC7 domain protein	roadblock/LC7 domain-containing protein	MTEASAPDDGPDGGLNWLVNNFVGSVPGVASAIVVSVDGLLLAVCDGFIRDRAEQLCAISSGLLGLTLGAATLMEFGPVRQTMVEMDHGTLLLMAISEGACLSVLAAKTCEIGLVGYEMTRLVARARDFLTPARRGEPRDRLDVG
>FCIP3_00989 Frankia_sp_CiP3 hypothetical protein	hypothetical protein	MRLKTGLRLRSQVCATEVIVVRPGSSEIDLTCGGHPMIGSKEAPADGLDLKPELAGGTLLGKRYTDKDNEIELLVTKAGAGSIADGLAPLLLKEAKPLPSSD
>FCIP3_04715 Frankia_sp_CiP3 Biofilm regulatory protein A precursor	LCP family protein	MRQPLATGDAALPPGLNPRARAPRGSSAQGAPGVFSGLLRAVFVLLSVVVLLASVGGWLLYSHLNRKITRVELGLTGPRPAAPAHGVENYLLVGTDSRAGSDGAYGDAPGQRSDTTILVHLAADGTSTMVSFPRDTLVTIPDYVDANGHRHTAHRAKFNSAISDGGPSLLVSMVERLTDIRIDHYVSMDLAGFRAITDAIGGVEVCVLPSTYRDVFYDNNVRKVSTNTNDPMSGFLGGPGTIHVDGRQGLAFVRQRHGLPEQDLDRIRRQQQFIGAVVRKTMAGGVLTSPSKLESLLSTVTSALTLDSHTSIVDLRGLATRMRDVAAGNIHVVTLPTHAPTRAEGGIGDSGELPGLGAVQIYDPNDLERITGPLRARDSTARVSPSPSPAVSASSGSPA…
>FCIP3_02713 Frankia_sp_CiP3 hypothetical protein	hypothetical protein	MVIVLRIASVLAGVVVILATVLSAVRTTVLPRGVPSRLSRFVFVLVRWAFQVRVGRAPTYDLRDRVYANYGPFALLFLLQSWLLLVYGGFVLAQWAAEPARGLGDALVMSGSSLLTLGFDVPRGGLSIALAFVEASIGLLLVTLLISYLPVIYAAFSRREAAVAKLEVRAGSPPTCLDLLTRAWRLERFDRLTTTWGEMETWFVDIEESHTSFAALVFFRSPQPEHSWITAAGAVLDSAALLAAVLDVSRDVEAELCIRSGYLALRRIADFFQIPYPSDPRPGDPISISRDEWETVVDGLASAGLPVRADREQAWRDWAGWRVNYDRPLIALGMLAQAPYAPWSTDRSLADFRSPPMFLRKP
>FCIP3_01922 Frankia_sp_CiP3 Phenol hydroxylase P5 protein	2Fe-2S iron-sulfur cluster binding domain-containing protein	MDVTLTAQVTVTPSGIVLAVAESETVFSAARRHGLWWPTVCGGLGTCRTCVLRVSVGVANCGPVDDLEQEGLTALGPEADGRLRLACRLRVTGAVVVVKRGVRRVEELRGLEEL
>FCIP3_02944 Frankia_sp_CiP3 Bacterial regulatory proteins, tetR family	TetR/AcrR family transcriptional regulator	MVGGDVESFERLLPAALCRPGAAGRVLPAGRSDRFGWPGEALSVVLAGVRSFPIYATQVGTLIAAGELCNDDRCIYAGAVVAAEPRPRGRPRDDSVDVRVLAAAVQELADKGIAEFSVTAVAARAKAAKRSIHARWPRREDLILAGMSTLAAGLAPPRTGTIVADLAVLLDGIAAVFVEPRRSILQRCVAEIKQFPEIYQAFTRDSIDRCLAAIEDAVHDAAARGEIRGDANAAATAEALMGAAVLRASFSLDPVLPIAVREEIVGLLLDGLRPRRAG
>FCIP3_03586 Frankia_sp_CiP3 27 kDa antigen Cfp30B	VOC family protein	MVNITSNPPTGTPTWLDLGIPDIQRAKEFYGSLFGWEFEEGPPETEGYTMCLLRGQPVAAVMANPDPQATSFWWNLYFASDDCDGTAKHIADAGGQLVMAPMDVMDAGRMAIALDPAGAQFGLWQGRTHPGARIVDEPGSLAWNELRTPAAEAARTFYQAIFDYTLEPVQTPDIDYTLLHRPDGHIVGGIHGVADARSSSWITYFQVDDTDAAARRIVNAGGTISGAPQDSPYGRIAAAEDPFGVEFHIIAALGNPPG
>FCIP3_00248 Frankia_sp_CiP3 Putidaredoxin reductase	FAD-dependent oxidoreductase	MVVGAGLAGLRTCQELRAAGYTGVLVLLGAEEHVPYDRPPLSKAVLAGRRDDTALPLGQVDAELLLGRRATGLRPGSVETDRGPLDCDGLVIATGADPVRLPGDGPQRVLRTIDDARALRAVLRPGLRLAVVGAGWIGAEVATTAAAAGAAVTVVEAASVPLAQALGEAVGARMIDWYAQAGVALRLGTSVRAVQPDGLDLVGGERLPADEIVVGIGVRPATGWLAGCGIALDRGVVVDEHLAAAWSTPVVCVGDSAAWWSRRYSARMRVEHWDCAQQSPVVAAATLLCAAAGSPLADAPVYDPVPYFWSEQFGRMIQFVGRRPAGTKPVWRGDPSQPKGWSAGWFDDAGQLTGVVAVGRPADAVRGRRMMLAGVPIDPAGFADVSVPLG
>FCIP3_02255 Frankia_sp_CiP3 ATP-dependent transcriptional regulator	DUF5925 domain-containing protein	MPVPHQKASQPEYWATTAATTAPESAGRATGLPFVVGLDDSDTPYDVVDALALAPFTTGEQPWAHSARIDRLRSGASLLPPDARILRTVIEDSRDSRLAAGDGWTLRAVRWRGGGGEVTVTAVSEELARTVLSGVVREAVAESDVDSAVTMGFWYMSARRGPTRTTRKAATTSWASIRDNYSSSARDALDRLMTVRHEALAGRLILLHGPAGTGKTTVLRALAHEWRRWCQVDCVLDPEALFADPGYLMEVAIGFDSDEDDSDDNDHAHDGEGPGRGALDPVPGDRGTAPAAELGGVRRRWRLLVIEDCDELVRGDTRSSSGQALSRLLNLTDGLVGQGRDVLVALTTNEDLVRLHPAIVRPGRCLAQVEVGPLPHGEAVTWLGTAQGVGPTMTLAELF…
>FCIP3_02012 Frankia_sp_CiP3 S-adenosyl-l-methionine hydroxide adenosyltransferase	SAM-dependent chlorinase/fluorinase	MAGLWISFLSDYGLDDACVGVCHGVIARHAPDARVIDISHAVLPQDVEHGAVMLAGAVGYLPRGIHLALVEPLGTDGRYVRGIAVRTADGSIIVAPDNGLASLAWEMLGGVAEVHEIANRELWLPMPTAVFRGRDVYAPVAARLAVGLPLEDVGPGLDPAGVVQLRPRACSVDEDHIHGEVVDIDHFGNLALNITRTDLEAAGIILGDPVEVRIAGRTLTLRFTHTYGEVAVGHIAVCEDSLRRVMIAVNCGRAVDVLRVRRRAAIVIAHGPREPRSRSVASAEPLSRSAYI
>FCIP3_00960 Frankia_sp_CiP3 Acyl-CoA dehydrogenase	acyl-CoA dehydrogenase family protein	MTPQTAEASSLKTVDEAIDRLLAEHPPASTPPAEFLGAQYDAGLAWVSFPVGRGGLDLGVGLQKHITGRLTAAGAPSGFFRNPLGYGMGGPTVLAHGTDEQQQRYLRPLFTGEEVWCQLFSEPNAGSDLASLATVAVRDGDEWVINGQKVWTSWGHVARWGMLLVRTDPSVVKHRGLTFFLCDMTAPGVEIRPLRQLTGDAEFNEVYLTDVRLPDAQRIGGVGQGWGVALTTLNNERYMLSDGLSARPAVDAAIGLWRERADTSSAQARVLRDRLLDLWIQVEVTRLTVLRADTDRERGGTGPQGSVAKLATTQLNKRATELCVDLLGAAGMLYDSYDTREFDIQDATEQGGPVRSFLRARANTIEGGTSEILRTTLGERVLGLPGDVRVDKNLPWTAV…
>FCIP3_02662 Frankia_sp_CiP3 hypothetical protein	GlsB/YeaQ/YmgE family stress response membrane protein	MPTGLFSAVVTGVIIGVPARLVVPGRQAIGCLMTILVGLVGAAIGLIVARGIDANWLLTLALQVAVAAVLVMVAAGSRNMR
>FCIP3_02949 Frankia_sp_CiP3 Sucrase/ferredoxin-like protein	sucrase ferredoxin	MYEFRSLVDDVTRPADPRLPHFHRDHRVSSPAGCLAAGRQASPRAVVCSSESRGIHEDLRGTIPRHRSYLFLPTPAPWPRFAGAAPASLPGLGPIPTDATTILYRSYPNSSAPLEPFLWNAHDRMITRGAARPEADRGPAATACPPLPRAPFLGVCIHGRHDPCCGLAGAPLLHRLHNLLPGTPAFGVSHIGGDRLAANAITLPSGYLLGRLDTATDEELSELALDGLLPLGHIRGRLGSTPAESVAEIWFRQRYGLRRPDDLPRTTITSQHGDHYTIAAEHGGRRHLLDIRRDPHEDGQIHFTCSATEKSNGLRWRITLRR
>FCIP3_03296 Frankia_sp_CiP3 FAD-dependent oxidoreductase	FAD-dependent monooxygenase	MDSLSHPATTEVTRTEVVVVGAGMVGLLAALGLAKRGMDVTVIDDVVSQKPSYKVGESFLVSTGVPRIIGDLDDFLNDDCFVKLGVWFTYGVQGQREFRPKSEWVVAAMSEFTLREMHDDFRDHYLYKIAKNKLAFRALVVDQQICRPDTEDLLRKSVHSRHNIRFLDAARVTGVEIARTGTDAHLVTWADHAAKTQGSVHTRWVIDCSGRSRMLASKLGHRAESRVLNDGFQTTALWGQFAGITDEMFEPVWRYTTADGTSTRRDLYTLHLWGDGHWIWVIRLSGGRVSVGITYDQKKLPKKGGPKDRFFAALAEYPVFDGVLSRENLLEFRMYRNVQHVTDTFVHPRRYAILGDASSIIDAYYSQGLGQSCQTMWHVSNIIEKDLRRACLDTGYIDR…
>FCIP3_00721 Frankia_sp_CiP3 hypothetical protein	DUF1929 domain-containing protein	MLSYQSPVRAIHAALLKNGNVLLIAGSGNDPNQFAAGTFKTSVWNPSTGAFADVSTPDDFFCTGHVQLADGRLLVMGGNKAYPTADHGYEGIKSSYIFDPTTNQYVRVNDLNTGHWYPSATELGNGDVISLGGLDENGNGSVEVERFYSASGKWNNPRPTQTYRFWGLYPSMILLQDGRLFYTGSHVFGNNVNGGPGANLYNVDTGQVTDVPGLRLKDQRDQSMSVLLPPAQAQRVATFGGGNIETNVDANNTTDLIDLSKANPTYVPGANLPTGKMYVSAVILPDGKVFETGGGLHNRADPVYEASMYDPVANSFTPMATDPIPRTYHSSALLLPDGHVLAIGNNPGDGSFDMRVSIYTPPYLLNGIRPTITAAAATWAYGSTQSVGTTSNVVIKSAQ…
>FCIP3_00980 Frankia_sp_CiP3 lipid-transfer protein	thiolase family protein	MTRYPVKDKVAFAGTGATAFSRDSGERSQLSLCAEACTRAIENAGLTAADIDGIAGAVPIAYKVQSALGIPETTWWTSPPQEGSFVQVILEAMNAVYSGACNTVIAYHTFYRLPWASRAAARDPFRRMLSITGGVSPAPEDVWGSVGYTAWASRYLHEYGVSREDFGLVAVNSRSNAGRNPNAVMRSPIGMDDYLAARMIRWPLSLLDMDVPIDGAVAFVITTAERARDLPGRPVLIHAATAGVIDRNEEDQTPGLRNHGQRVTVETLRARSDLWLDDMDVYYPYDGFSFITLSWLEAIGLCGPGEAGAFIRDNWDDKTNSLVINGRVPVNTHGGSLSEGGTQGAGHIREAVLQLQGEAGERQVPGADTAILTPGGFFFNAHGLVLRAE
>FCIP3_00537 Frankia_sp_CiP3 serine-protein kinase RsbW	ATP-binding protein	MEIRFSLSLPRDEISIPVVRRMCTQSLKVLGAHQECVDDVELALTEACANVLKHAQGLDWYEVSVNVDNQVAAIEVLDNGGGFDVFQIDAKILEASANDAICEDGRGIYVMYALMDNVQFDIVDGPRPGIRVHLEKLLQWDESAPASRLERAPAHCGS

## Sheet: continental minus island
Supplementary Table S5B. (B) Proteins encoded by genomes of members of the continental lineage, but not of the island lineage. The island lineage was represented by CiP3_Ci_nod, CiP4_Ci_nod, CiT1_Ci_nod, Cppng1_Ca_nod, Cj2, Cj3, Cj4, Cj5; the continental lineage was represented by Frankia californiensis Dg2, Frankia coriariae BMG5.1, Frankia datiscae Dg1, CiP1_Cm_nod. The protein representative f…
protein function based on GenDB annotation system	protein function based on NCBI	amino acid sequence
>FsymDg_1946 Dg1 regulatory protein TetR	TetR/AcrR family transcriptional regulator	MAARMSDLAEATGRPMRSHARRNRERILAVAREAMTSQDDEISLNEVARRAGVGIGTLFRHFASREALLEALVHDRTTAICAEADRLLESEAPGTALITWLSDLVAYVATYRGVAAALLNGSRDARSALHRSCKNVDNAAAALLTRAQRAGEVRADIGVDEVIALVSAIAWVREQAPERAGQLEALMSIIATGLRLPGVTAF
>FsymDg_4101 Dg1 anti-sigma-factor antagonist	STAS domain-containing protein, anti-sigma-factor antagonist	MYPSVRVEVSGRQAVVVRPIGDVDYSSLEPLREALLDARIAGVRDIVVDLAEVSFMDSQGLAVILFAHQRQRSVGGRLILRSPSEEIARLLCVTNVAHVIDVESGNSQRDPAAPRAGGEAPRRSQWRG
>FsymDg_3536 Dg1 hypothetical protein	substrate-binding and VWA domain-containing protein	MHPDQARHARQHAHQWAGRLSYRILTVPLLTALAALGALLVGNLRQTPVGVTCPADQLLVVAATDIADAVSTLAARYTDGPGRGCTAIRVQAQEPAAVVEALAGGWDTARYGDRPDVWIPDSSLWSRLFGSSGSATVRPDGEAGGTAAPTGPPLAYSPLVLALPAPMVDALHWAEHPPTWADVLRVLSADQGWSALGQPRWGPVRVEMADPARSTSALQALIAWTGAARGLGQEDYLPAAAVDQPSVVNVLRKLRSRVGGARAGAGPMFVMSEQEVWRHNQGGPAVPLTAVYPADGTPVSDYPYLPLYPAGTAAGRRAAAAGFLRFLREPDSQTWLVSQAFRSGLGAEGAPFVPANGLRADGVSDLLPATGAATLSRLTQVWNSLPAPVR
>FsymDg_2585 Dg1 O-methyltransferase domain-containing protein	class I SAM-dependent methyltransferase	MSVPEVRLTGEKATLLATLYGRALDAESPRSILHDTMALEIVRRIDFDFTRTGLRRGEQAAVALRARHFDRWTREFLAAHPKSTVLHLGCGLDTRVHRVDPGPGVRWFDVDYPDVIDLRRQIYPSREGYETIGASVADPSWLTRVAGDLPVLVVAEGLTMYLRKNEGEALFRRIVNHFPGGQFVFDGFSRRGIRMQRFNRAIRVAGATVSWGMDGCAELEAIDRQLRCVTATGAFDIDGYEKLPTGYRLLARVAKLFPALRRMAVFYRLEF
>FsymDg_3871 Dg1 beta-lactamase class B	MBL fold metallo-hydrolase	MPPPPNEQPDDWTEPGAHPVAAGVYRIPLPLPYSGLRAVNVYVVPDVDGLVVVDSGWAMPSTESALATALSTLGYQLDDVSRVMVTHAHHDHYTQALALRARFGTKVSIGWGEHHSILAGEKSEVLTRPQIAMLLRCGAPELAERYARYLVHETDHSQNAPWGPPDSWLDDGDVVGLAERKLDVLATPGHTRGHVVLRDSTNGLLFAGDHVLPHITPSLGFEWAPEPSPLRSFLQSLRLMGGLPDTLLLPAHGPVTTSVHRRVEELLAHHEARLDTAARNVRAGAETAFQVAAAMRWTRRERRLDELDTTSQTLAVLEIEAHLDLLVEHDQLVAATAGDGVVRYATRN
>FsymDg_2393 Dg1 hypothetical protein	lasso RiPP family leader peptide-containing protein	MEETVRPTMVGPIIREDSTGGTMKAPYQPPALQEVGTFPVVTEGYYGGHRRDYYGGYQKFRRFRRFRGFRHGY
>FsymDg_2235 Dg1 methionine aminopeptidase, type I	type I methionyl aminopeptidase	MVELKTDVALAAMREAGQVVARALAAVRAAAQVGSSLLELDDVAATVIREAGAKPAFLHYLPSFAPTPFPGVICASINDVIVHGVPDGYRLRDGDLVSIDCGAQLDGWTGDAAVSFVVGTPLPADLRLIATAEQALAAGIAAARVGARVGDISHAIGRVCRAAGLGVPDGFGGHGIGRQMHEDPHVPNDGRPGRGLRLQPGLVLAIEPMVTAGGGDRYRTAPDGWALHTTDGTRAAHVEHTVAITDDGPRILTFP
>FsymDg_4120 Dg1 two component transcriptional regulator, LuxR family	response regulator transcription factor	MDPVRVFLLDDHEIVRRGIREVLEDTGEIRVVGEASSVSEALRRIPASNPQVALLDARLEDGSGIDVCRDIRSAHPQVGCLILTSYDDDDALFASIMAGAAGYLLKQIKGTDLVGAIHTIASGRSLLDPAVTQKVLARLREGPAEDSRLATLSEREREILLLIAEGLTNRQIASRIHLSDKTVKNYVSAILDKLELTSRTQAAVYATKLQGQQNGQQQAAQK
>FsymDg_0709 Dg1 IucA/IucC family protein	IucA/IucC family protein	MPPRYVARARPAGRAGRPGGRSAPADDPAPTDPGGYATSRGPVPADDPVRFVLDAVGLLGWPDDVTADVVRELTATHAADVRLLAAARPAAELADATYTELEGFATGHPCMVANKGRLGFGLTDAGRYTPEAATPLRLLWVAAHPELATFTTAGFTTAGSGGAGPADADDQDARGGVLTQRRLLAAELDPSTRAAFATTLATRLATAGSGAEAGTDRDDGRSAEPGTVPARPAPPRGEPVADPPDGRGWEEQAPSQGEPAATHEEYVWLPVHPWQWEHVIAPLFTAEIATGRLVLLGETPDHYLPLQSVRTLVNIDRPARFNVKLALMIRNTLVWRGMSADDAHAGPDTSAWLVGIRDADAFLRDVTRVLPLPEVAGATVTHSAYGELARAPYRFHELL…
>FsymDg_3968 Dg1 hypothetical protein	hypothetical protein	MSTHFPLPGHAEISPSSTIGLVIEVSDDVEISVFRSTEEIPRKTLPKLPDACAEQRDEDHGSQPVTARPGPGTAVDADPEVTVEATPDAAPATIPHAIAGPETAVDSTVDASSTAHRDD
>FsymDg_2687 Dg1 transcriptional regulator, LuxR family	LuxR family transcriptional regulator	MDPMHREQRAVADRLSPAPADLPPDTWPLIGRDAELDALTHALTGAAPHSVIIVGPAGVGKTRLAREAMLIAAAAGHEARWVTATRSVARAPFGAFAPLLAVPEPRDGIGPVDSFEGLLRRTAYALVNHGGVGRLLLFVDDAQLLDEASAGLIQQLVSADAVLVVATVRTGEPTPAAVTSLWKDDLAIRLRLSDLADSVIDDLLTVVLGDQVDRATVAELTARCQGNVLFLRELVRGALADGTLVRHGGVWRMTGAPAPSDRIVEFVDARLAGLSSDARALLELTAYGEPLGGAELDALGDERLVEELEREGLLVSAFHSRRLQIRLGHPIYADVLRAQTSAVRVGAMARALATIVERTGCRRRDDLLRIGLWRLDGGGGQPDVLLEAARAARWHYDFP…
>FsymDg_2052 Dg1 hypothetical protein	hypothetical protein	MALRLTARKTADNGKAEGQDQDAEDDTSIRQEQEQEQGQGQGQAQEQEQPGDRPGADGKPARPAGPTGGAQRSRRAQRSRRGDAAPRYPRARQVTGFVLAGLLIIAVAASAWQGLRWWAEEKSGGNAKATFTADRDAAMTAGQDSMVIFNTVDYREPAESLDRWAAASTGALQDKVRQESAQITKTITDTKTVSTARLIQGGLVAFDRDAGTAKVIAVIEIRSVPEGQPATTERTRLTGDVTRTAAGWKLSSIQTVPAGT
>FsymDg_2489 Dg1 ATP-dependent Clp protease proteolytic subunit	ATP-dependent Clp protease proteolytic subunit	MTRTAVNRYVLPNIIERTSRGEYGMDPYSKLLKERIIFLGTQIDDVSANDIMAQLLYLEGEDADRDISLYINSPGGSFTALMAIYDTLQFVRPDIQTLCLGQAVSGAAVLLAAGTPGKRFALSNSRILLDQPSSQSQGQSSDLEIHAREILRMRDLLETILARHTNRSPDQIRRDVERDKILDANEAVEYGLVDEVIQSRKNSLRRAASE
>FsymDg_2059 Dg1 Mammalian cell entry related domain protein	MlaD family protein	MSASRRSQLARAIQHGKLGKLASNRALGVLVLITLLLVGVAAFNRNRISVTLHSGDTVKAEFSRSYKLEPYRSVVKVAGVKVGQVTGVKVTDRHTAIVSMKVDKGVLGKIGDQPSASVRPTLLVGGLYYVELARGSAGDAFKAGHTIPLERTTTPVELDYVLSTITPDAQKAIPSTVGHLDATLRNDGQEELRKLIADAPDALEPAGVVLNAARGTRPDVDLTGVVTGLQHTAAALTKQDGQLDSIITSLATTSSALADERRPLAQTVADLPQTLRTTRAGLADLNPTLDKLTTTAQEFRPAARQLDPVLAKLDPVLERTLPVVTDLRALLQDARPLVDRLVPTAQNATGALTDVRGPVLDRLNGPITKAVLSPWHGTGIYDGGGNDHLLYKEVGYLLS…
>FsymDg_3528 Dg1 hypothetical protein	hypothetical protein	MGSGAWSTDVYAAAASYRKHSGRSAFHYSDSVRHSSSRDSWKAHPGLDPHGVGTRESRDSDEHPTSLAIGVLFDVTGSMGRVPRTLQSKLPDLLGLLIRKGYVDDPQILFGAVGAATCDRVPLQIGQFESDNRMDDHLGNIFIESGGGGQKTESYELALYFMARHTSIDCYDRRGKRGYLFLIGDEMPYRRVKRREVAAVIGDELSEDIPVEHIVAEAQRSYEVYYILPQGASHAGDTEVLAAWRALLGQNVIELDDLDAVCETIALTIGLAEDAIDLDEGLGHLRETGGDAPVDAVGKALTAYARDRGTVVVSDGLPGLDDDPKGITRL
>FsymDg_2284 Dg1 drug resistance transporter, EmrB/QacA subfamily	DHA2 family efflux MFS transporter permease subunit	MTPPTTRANASPWLTVVLLCVGQMMIILDQNIVNVALPAVQRGLGFSAENLVWVVNAYVIPFGGLLLLAGRLGDLIGRKAVFLTGIALFSASSILCGVVTSDAALIASRFIQGVGGAVASACVLGMIVTAFSEQRGRAQAIAAYSFASAGGGAVGPLLGGILTDLLSWRWIFFINAPIGAVLIVAGVRVLPRDRGKGTDRGIDFLGALLVTAGTMLLVYTIVDVEQVGWGAVRTLLLGPLSLLLLIGFVARQATVASPLLPLGLFRSRSLVAANIVQFLMVAGMFGLLFFGTLYLQRVLEYSSLRAGVGVVPVAMVIAAVSLGLSTRLIIGFGQRLILLLGLVLIIAAFVMLSFARANGSYLVDFLPAGLVMGLGFGLAAPAIMGLGMAAVTPAESGIT…
>FsymDg_2292 Dg1 NADH ubiquinone oxidoreductase 20 kDa subunit	oxidoreductase	MNLLRKIRKTGRVAEQAPPAPQAERLPAARELAGSVQVRCVDAGSCNGCEIEIAAAFGPVYDAERYGARVVASPRHADVLLVTGPVTRNMAEPLRRTVEATPRPRLVIAVGDCALNCGEFAGGYGVQGPVADVVPVDLQVPGCPPEPDAIVAALRTVTRR
>FsymDg_3233 Dg1 hypothetical protein	hypothetical protein	MTTTTGLDAAELAAEHAELLPERSAMAVWDYTDLGWSGGFFGGLFAVTADFVGGAFFVQL
>FsymDg_4121 Dg1 hypothetical protein	hypothetical protein	MTDTKTAWDDVANSLTTLGQQVKAHFDDVVGERPFDRRGVDEALAELRATLDRAYSAAGQAAKDPTVRESASKIGSSFVEALSSTLIDLGQRLKKLRQ
>FsymDg_2056 Dg1 Mammalian cell entry related domain protein	MCE family protein	MSRRIVLIVALVGVVIGGIFWRGGDDYKVKLLIPSAAQLADGSPVWVNGAKAGSVQSLEVKDGKALVTVSLNDGYAPLRDGTTSRIEWNSALGERMLTLYPGPAGNTTIPKGGMIEGKSLQIEVDQVLAVLDKPTRDKITSLVTELNQTVDGREPDLNATVRSAGSSVQALGSILEAVGRDGPAIRALVTQLQQMVAIGADHRQDLASVVNDLTSATGAVASQQQQLSDGLKELPSTLQTAKGTLDRVPKAGEPTIALLQDLKPATDRLPSVARNLSPVLTELRPSVAELRPTLVSAQGLLKETPGLIDVAHEVVPPAQQFVQAVQPAVAFLRPYTPEGIGMLHNWGQAFAPYDGEGHVWAGLLAPGTNAVDESVVQPPGSRRNPEPYPGQPVGQPVGQ…
>FsymDg_0798 Dg1 hypothetical protein	DUF3616 domain-containing protein	MDAVETVAVRFDDVGPHPVVDIVESLSTIKTEGRHLWLGGDETATIERVTLGAAGDIYDNHVSFPVGDFLPLPAGPDADGAIPEIDIEGFDRHGDYLWFVGSHSLTRKRVRPHHATEDALRALAKIRKNANRHLLGRIPVVTQDGLPTLVGSAAAPDGAGGQRTAAALGLRKQTRVTTVLKGDEHLGPFLTIPSKDNGLDVEGLAVVGERVYLGLRGPVLRGWAVVVELRPTEGDGQDLGLRPLDGGLPYRKHFLNLDGLGVRDLLAQGDDLLVLAGPTMDLDGPVRVYRWRGAARAATSVVVDDEALVRVLDLPFGEGDDHAEGIALAPGDPSSILVVHDSPAAHRRPAPGVILVDVFRLP
>FsymDg_2013 Dg1 acetyl-CoA acetyltransferase	thiolase family protein	MTRATTSPFLHTGREVLIAEAVRTPIGRSHPERGWYRDTHPNAILAACYTELIARGGIAPDVVEDLVIGCTAPFGEQSRNIGRNAWLQAGYPPEVPAVTLDRRCGSAQTALAMAAALIGSGTHDVVIAGGVEHMGHVPINSPGKISELYGDPWPLQLRDRYSFVHQGESAELIADRWQISRTEMDEFAVRSHQLAVAAVDEGRFAAEMVPLELAGEIRSSDQSIRPGTNLETLAGLKPSFRPEDGRITAGSSSPISDGAAAVLLASRPAAQRHGLKVRARVLDQTTVGVDPIIMLTGPIPATRKLLERNGLTIDDIDLIEINEAFSSVVLAWERELKPDMDRVNVNGGAIALGHPVGATGSRLTATILAELQRRDAELGLITMCCGGGLGTATLVQRLDG
>FsymDg_2324 Dg1 Nucleotidyl transferase	NTP transferase domain-containing protein	MPVGERPILQHIIDRLRAVGVTRVDLCVNYLGGLIAAYFSQARLEPGLELHWHWEEKPLGTAGALRAVPGLDQTFIAMNGDVLTGLDYRELVDFHVETGAALTIATHKNPVDIDLGVLETTDGYVSAYREKPTLHYDVSMGVYIYEPRALKHLPDGECQFPELVQRLLAAGEKVAAYSSDAPWYDIGTPQEYERA>FsymDg_1381 Dg1 ribonuclease BNVQDVALLTEQ
>FsymDg_1381 Dg1 ribonuclease BN	ribonuclease BN	MPRSRRARGDGRTPRPSDGAGSAGGAANVRGVGGAAADRIRRLFGRMATAVRPVRARLRGSAAEDLASRLRQGDLINGAMNLAALILMMFFPFIIALAALSPLRSGGAAEVIIRRMGLSQEAAQAVERLFAPQDGTVRNGWSILGALWLILGGLSLATTVQSVYVRVFGLRPLGLRGVPAQVGWLCGLIVFLAGTTTAGALLTGTIPGQIGYGLLNTAGLLLFLWAGTRILTLGRLGWREVWPAAAFTTVGLTGLGVVGRLTFSASIVSNERNYGSIGVVFTILSWLIGFGVVLTGGAIVGMWHNETRKPAAHTMTRTRAKRHSGGGGRNQNRES
>FsymDg_2115 Dg1 Isopentenyl-diphosphate Delta-isomerase	isopentenyl-diphosphate Delta-isomerase	MSHSRPHARASAAPDSHGSDAAAGAAAELVVLLSPSGEAVGVTPKATVHGPRTPLHLAFSCYVFDAADRILVTRRAYAKRTWPGVLTNTCCGHPAPGEDFRTAVSRRLAEELNLRVQRIDLALPTFRYRCVMTDGTVENEICPVFFTQVSGDFRINPEEVAEAYWTPWSTFSDGVLNGSLEISPWCRLQVARLHTLGPSPRHWPVAPDEALPPAVRQDFSNYRG
>FsymDg_1833 Dg1 aminoglycoside phosphotransferase	aminoglycoside phosphotransferase family protein	MGERTDGGSADAGLVAALTAVGRRIVGEREPAAAVVLSARHDRLLVRYGDAVLKAHAPGTDPAQLALRLRLAADPRLSDSLLAPLPIPGADAPGLLTQARGRLVSAWPVGIPLYPEDPTAVPETAVDDLPWEQAAALLARLHAVPPRGPVPPARVRRGVERAMAKLSGLPASAGNDPAVGEVLAAYATLPPGETAGTHRGAGTGPGPGPGARPCSSHTHTARTTHTTRMTHYSTRVPPTPTAGGVLVHGDWHLGQLLRLDGQGLRIIDVDDLGAGDPVWDLARPAAWYAAGVLAPAAWGRFLRGYTAAGGRAVPPDADPWPVLDAPARALAVAYAANAVADSVLTGVPLDSVSRAFVDCCRRMRRL
>FsymDg_0418 Dg1 Cytochrome-c3 hydrogenase	nickel-dependent hydrogenase large subunit	MTTVDLNVSPMGRVEGDLDVRVAVSDGVVTSAWTQAAMFRGFEIILRGKDPRAGLIVTPRICGICGGSHLYKAAYALDVAWGTRIPPNATLVRNIAQACETLQSIPRYFYALFAIDLTNRKYARSPLYDEAVRRFAPYTGTSYAPGVVLSGKPTEVYAILGGQWPHSSFMVPGGVMGAPTLSDVTRSIAILEHWKHNWLEKYWLGCSVERWLANRTWDDVLAWVEENDSQHDSDCGFFIRYSRDIGLDTYGGGVGNYLATGTYFHPDLYAEPTIEGRNAALIARSGICSNGEFFTFDQRWIREDVTHSFYEGTQARHPFDGETRPLDPQRGREQGKYSWAKAPRYHLSGQGYVPMEAGPLARRIVAGAPGAAAHQDDDPLFTDIIARIGPSVLVRQLAR…
>FsymDg_2007 Dg1 Isovaleryl-CoA dehydrogenase	acyl-CoA dehydrogenase family protein	MDLADSPGERHFRAEVREWLATALPRLPWPEPADLVEKLPFWRQWQRLLFDAGYAGLSWPKEYGGGGADAKIRAVFAEETDRAGVPERLNIIGEDLAGPTIIEFGTDEQKERFLRPILTGEEIWCQLFSEPEAGSDLASLRTRATRVDGGWLLQGQKIWTSRAHLAANGILLARTGGGPRHKGITYFLLPMDADGVTIRPLAHMLGEAEFNEVFLDDVFIPDDRVVGEVDGGWRVAMATLSYERVAIATGRVNTKRAVDTIIADIGRRTGDDGRPLGEDPAIRQKVADLYGRALIHYLIGQRVVTLAAADGPPGPVTSIGKLYFCPLVEDLADFRLSLEPLGGQFSPDARELDSTRWLRLAYQARGTAIAGGSTFIQRNIVAERILDMPRS
>FsymDg_2470 Dg1 FAD dependent oxidoreductase	NAD(P)/FAD-dependent oxidoreductase	MTLTGAEDADVVIVGARLAGTATAVPLARAGRKVILLDRTSFPSDQLSTHVLVPSGVSELQRMGALPHILKLGPAQARYLGVTVGDIRLRERFATVDGIDYGVCVPRYDQDVCLVTACREAGADVREKSVFEDVLWENGRAVGVRYRHNGRKYEIRARLVVGADGRQSRTAAAVGAWTPYRGSKNGRGFAFRYMDDPALDTIHHEIYGIYRSGPRIVLTLPSSPRGRLLVVFMTPADDIPRFQQGGERFWQEAVAEEPEVAERISGAQNVSQLRSTRKLASYYRRSSGPGWALAGDSGHFKDPVAGQGQRDALRHGRLLGEAVNAVLDDPAALDRALCAWEKNRDDDTRSSYHWGNRESRPDAPSALIREVLRTFGDRGEGRPDFSDTFNRTRKVEHVI…
>FsymDg_2322 Dg1 glycosyl transferase group 1	glycosyltransferase family 4 protein	MHGRLGVYSDDVFQLERTAAGPRISADQAFLLFTCAVGQHFDRLLLFGRTLRADRPADHVLPPGTELVALPYYASLRRLGALARAAAGTVTGMWRGLARVDVVWVLGPNPFAMVLIALALLRRRRVVLGVRQDTPAYFRSRLPGRRWAPALLPVRALDSGYRLLARWLPTTVVGTELARGYGSRRRCSRRRDGPPGHERRRPAVLPMTVSLVPARDVAAAVPRRDWTGPIELLAVGRIDREKNPLLLVDALAHLERQRPGRHVLRLLGRGPLEDAVRRHARRLGVDGRVVFEGYVPFGPALLRFYRQAHILVHVSLTEGVPQVLIEGFACGTPVVATDVGGVRAALDGGCAGLLVPPSDVGRLVTAINRLVDDADLRDRLVAHGLVTARAVTLETEASR…
>FsymDg_0541 Dg1 putative F420-dependent oxidoreductase	LLM class F420-dependent oxidoreductase	MAIQLGRVGIWSPSYIWEADDAHEAAAEIDAAGYGALWLGAAAPDLKLPEKLLAATDRLVVATGIVNVWAVDATELAASFHRLATAHPNRFLLGLGVSHAPIVERLGRSYTRPLDYLADYLDALDNAAEPVPVDQRVLAALRPKALTLAGQRSAGAHPYLITPEHTRIARETLGPGPLLAPEQKVVLATDPSTARALARASVGYYLRLPNYVRSLLALGFTEDDVAGGGSDRLIDTLVAWGTPDQIAKRIAEHHDAGADHVAIQVLSPDIDLATRSGRPPRQAWQTLAAAIL
>FsymDg_0030 Dg1 hypothetical protein	nitroreductase family deazaflavin-dependent oxidoreductase	MAEADKIYYRKPGRFTRHVFNNLVAGFTRAGVSIWGSRVLEVKGRTSGQPRRVPVNLLNHEGGQYLVAPRGETQWVRNLRAADGNLDILFGCRREHRSAHEVADADKAPILHAYLRRWKAEVGVFFDGVSADSTDEEIARIAPRHPVFVIDPLA
>FsymDg_2019 Dg1 Enoyl-CoA hydratase/isomerase	enoyl-CoA hydratase/isomerase family protein	MGSLEETAFETIRIERPTDGIVVATLNRPERLNAMTVRMFEELEDLALAVDSDLDARALIITGAGDRAFCAGYDLDDAEELSSLSPMGMLVRQERAARALATVRSIRIPVIAAINGTAAGGGMSLVLVADIRLATPSAKFNAAFVRIGLSAGDMGSSWLLPRIVGPGRSADIAFTARFVGAEEAEEIGLVNRIVPADSLLAEAIAMAELIRANPAGGIQLSKRSLQANMEVSSYPAALELENRGQVVLTRDEEIDIPAALEALRREYADALEHTGAPVPGPAVAGPAVAGPAVSRPVTTDRTNSGEGGFMLQFEPPKLETLTLEPLEGGSVLLTVNRPTRMNSLTVKMFEEFNTVAYALRDTDARALILTGSGDRAFCAGFDLDEIGVIATMGVREFLR…
>FsymDg_2004 Dg1 o-succinylbenzoate--CoA ligase	AMP-binding protein	MTFTTVTDRYSHDDITTYYATGVWRAETLFDILETQASQQPDKVFVTDNSASLSYQELRDSGLRLAASLRRLGVGRGDRVSVQLPNWTEFVQVVVALSRLGAIAIPIMPIYRNEEVGYILRDGGVRLAVTSEKFRNFDYLDMYTKLQADSPSLEKIIVVRGSSSDERDTVIPFESLLAATGPAPTADELGAGAGADDPFVIVYSSGTTSNPKGCLHTFNTFAGGSRLLGKGLGYRQSDVQFGPSPITHTTGFITSLLIPLIHGAASHLMDVWEPRAGLQQIGKFRCTVSVTATTFLQMLIDVYDPDQHDSSSLRIWVSAGAPIPGSFVERARDLLPNCQIESLYGRTENAVSTMCTVEDDPTRSITSDGSALPGSSIRIVDEAGHEVPRGQEGDIAFRG…
>FsymDg_2515 Dg1 protein of unknown function DUF1486	ester cyclase	MTTSSTRRRPGTVAHAFADLMNDHDPDAVDGFIAADYINHNAFVEDGREANRAFWTQWFAAFPDTEVSLDDVLVDGDRVAGRFTYRATFQGPFMGLPPTGRPVVMHSIDIWRVVDGMAVEHWDQLDGQAFFAQLTGDADNQ
>FsymDg_2076 Dg1 3-hydroxybutyryl-CoA epimerase	enoyl-CoA hydratase/isomerase family protein	MAYTETIQWAHDPDGVVVLTLDDPQASANTLNRDFVESLQAAVDRLEREKETITGVVLTSAKKTFFAGGNLNELRALRKEDAAEFTAHLNRIKGLLRALETYDRPVVAAFNGAALGGGLELGLATHHRIAADVPGNQIGLPEVGLGLLPGCGGVVRTVRILGVVDALNKVLLPGTRFSPADAVEVGLVDEIVATIPELVPRAKEWIQKNPEARQPWDVKGFQIPGGAPDSPSLAPVLPSLTAKLRAQLGGSPLQAPRAIVAAAVEGAQVDADTASLIETRYLIHLATGQVAKNLIQAFFFDTQHIKAGGSRPAGFDRFQARKVGVLGAGMMGAGIAYAAAKVGIEVVLKDVSLAAAERGKAGVEKTLSRAVAKGKTPQAEADAILGRILPTEDPADFAG…
>FsymDg_4510 Dg1 helix-turn-helix domain protein	Scr1 family TA system antitoxin-like transcriptional regulator	MRNLPDDDASARTAGAQLGAELAVLRHRHRLSGQELSGQELASRTGMSQSKISRIETGTVTPSPDDVEAIVRALDEPETVVSQFRQAAERLVSGADPVIDPSPYIGRFQPQYLEHESAAQVVRFFQPTLVPGLLQTSEYAQAIILRFCELFDIDYLADGARAVALRMERQRILYDERRTFYFVLLESVLAYPVAAPAAMIAQIDRIRELATSRPNITIALVPNGTELVVPPSSSIEILDENRALTETILSVVSHKNPETVQILLRIFAEFESKATTDIDPILDRHRRAYIEQILSEQR
>FsymDg_2731 Dg1 MscS Mechanosensitive ion channel	MscS Mechanosensitive ion channe	MVIRHAAEMSLPEADSTPAVLIVLAMAAVLGYTVALVVDRTARRVGRRSAAAADLAQRGRRPARLTLVLVALLVALNAMPEQTWTGAIVRLLGLVFIGGVSWLVAVLTFLLEDLALARYRMDVADNRHARRVHTQVTLLRRITVVVITVIAVASMLMTFPSVRIAGASIVASAGIVAIVAGLAAQTSLANVFAGLQLAFTDAIRVDDVVVVEEEWGRIEEITLTYVVVHIWDDRRMILPSTYFTTTPFQNWTRREAAVLGVVELDLDWSVPVEEMRAEMHRILDATALWDGRVSVLQVTDAVGGCVRVRVLVSGSDGPTVFDLRCHVRELLVRWLRQRHPAALPRTRLEHERSGPVWWDGEHDGHGKGVYGPAQRRESDPTTARVAAADPATTSARMDI…
>FsymDg_3524 Dg1 ADP-ribosylation/Crystallin J1	ADP-ribosylglycohydrolase family protein	MSDRAKERTVAPGQNSGISCRDRVRGCLLGGALGDALGAGIEFLSLDEIRRVHGPAGVRGLTAAYGVHAPITDDTQMTLFTAEGLIRASVRGRSKGICHYPTVVWRAYQRWLATQEHPGPPADTESDGWLTSQPLLYARRAPGNACLSGLRMPRMGTPAHPANPNSKGCGAVMRSAPFGLLPTGPEAAWELAAECAVLTHGHPAGYLAAAAFAWIINVVADGQTLVEAVESALGRLASERNGEKVAAALRAALTAAADGTPTTPERVESLGAGWVAEEALAIAVHCAVAAPADPWTALLAAVNHSGDSDSTGAICGNIVGTMLGEGALPADRLAELEGHTLVRQIAEVVPVLRTVIPMWDN
>FsymDg_2635 Dg1 regulatory protein TetR	TetR/AcrR family transcriptional regulator	MVSAGRTRARRGEGGRLAEEILFAAEALLVETGDEQAVTVRAVARRVGVTTPSVYLHYADKAALLDAVCLKVWGDLDERLTAATAGVTDPLDALRRCGMAYVRFGLDHPVQYRLLMMGRPLTHDERCAAGAAGAAAATTAARAALRQMSRAVQDCVDAGVFRGETRPLALSLWAAIHGCVSLLLSKPELDWPPVEDFVDHTVRMAGLGTALISRVAVPGGSYGSAAITTELDRTVDRLHHRQEQQ
>FsymDg_2025 Dg1 ferredoxin	2Fe-2S iron-sulfur cluster binding domain-containing protein	MPIVTYVLPDGSEHAVDVPPGQTVMDGSVRNNLPGIVAECGGSCSCATCHVYVDPESQAFFDEMTDEERELLEFADGAQDNSRLSCQLVITGECEGVRVTVSAENG
>FsymDg_1907 Dg1 Uncharacterized conserved protein UCP07580	metal-dependent hydrolase	MPPATAPTSPTPTSHTPTAVFAAEPDALAEPDALVLQPRDVRFDWSRLPDPWIPGEPVASHTINVLHLLLPEGERWFVRVFQRALPMITDGRVREDVLGFIGQEALHAQAHQGALEHLRATGLDPDPYLRQLEWLFHQVLGDRPGLPPRRAREHVVEQVAIIAAVEHFTAFLGDWVLNADALDRAGADPVMLDLLRWHGAEEVEHRSVAYDLLRHLDPGYPRRIRAMALTGPILYWLWIRGARFLMAADPQLARSRPGGPQRAESWRAFLAASRRGLLPAPGQAVRSGLRYLRRDYHPTQEGSTRQAVAYLATSPAARAAAAR
>FsymDg_1139 Dg1 glucose sorbosone dehydrogenase	PQQ-dependent sugar dehydrogenase	MPSVSMLRPRGRADRAAGGHGPIRGTLLARMAVALVGLAGIVLAGCGSTDTSQADDLAVTSTGSGQNGSQRPETVASGLRAPWGLAFLPDRSALVAERDSGRIVHVPANGGAPTEIMRIPDVATGSGEGGLLGLAVSPGYVTDHLVYAYYTTATDNRIVRFPLPLGDTPPAAVEPILTGIAKATVHNGGRIAFGPDGMLYAGTGDASERSRAQDASSLNGKILRMRPDGSAPADNPDPRSLVYSLGHRNVQGLAWDSTGRLWATEFGQNTYDEVNLIEAGHNYGWPLVEGRGDTDGNRFTNPFVTWKPAESSPSGAAVIGDTLYVAALRGERLWAVPLDGKGAGTPYALLDGEAGRLRTAVAAPDGSLWITTSNTDGRGSPRDGDDRILRLTSF
>FsymDg_3304 Dg1 hypothetical protein	hypothetical protein	MHVIPHGPVASRRRPATILTTLVTTATLAVGLSLAATPAWAQTPTLPQIPALTPTQSPTSPSTPSPTGSPTPSPTQSPTSTPTQTGIPGQAQDQVQNLCGPPSGPWTLREQHSGPGARVEIWQNQNTYQVRLANLQANGKTNVAGEAGTVRQGNDLGRTASIGDAPTGGWCSDTATGAIWGALSWDVNGVHYWRSIACGPQNCVKGQVS
>FsymDg_0254 Dg1 aldo/keto reductase	aldo/keto reductase	MIHAHLGRTGVRVSRLCLGVMNVGPSVGTDLSGAVMDRALDAGITFFDTFLDTANAHGRPTRTTGHTDAGAAEYAVGDWLSRNRGRRDQIVLATGLHGPASPGPGRPAGDGKLSGPEIRRRCEESLRRLRTDHIDLLQLSSPARDTPWEEIWQATDMLAAQGKIVYVGSSGLAGWEIAAGNEAAMRRRSLGLVSNLCDYSVLERAAETEVLPVCQSYGVGVIGRSPLLDALLDGVSAYAPAGVPEQRQVKRRLERYRPRFEAFVALCESFGERPASVALAWLLAQPELTAATIRPHGVDELTAALRALEIVLGERELDTLDRIAPGPAVAVADR
>FsymDg_3098 Dg1 hypothetical protein	nitroreductase family deazaflavin-dependent oxidoreductase	MPLPKWIASANRRATNRVTGPAATRLPGFGVIVHRGRQSGREYRTPVNVFGSDGGYVVALTYGSDSDWVRNVLAAGGCVLEHRNHREELGSPHIVHDDSRSQVPAPLRPVLGAIGVSDFLTLRPQPAPPQPSAEEDLTV
>FsymDg_1447 Dg1 Glyoxylate reductase (NADP(+))	2-hydroxyacid dehydrogenase	MAGTEAGTVVVSLPDKRWIDLVGPIPAVRAVVWDADSDPRRAGVLDTEFLVPPYMRRADWSLVNSLPRLRVVQTLTAGYEDAIANVSPKVTLCHAAGVHDASTSELAVGLVLAQLRGIPAAVRASGAARGRWQPRTLRSLADRRVLVVGAGGLGTAIAARLEPFEVSLTRVASRARDDGRGHIHAVTELPALLPEQDVAVLACSLNESTRGLADARFLAAMPDGSLLVNVARGAVVDTDALLRELHDGRLLAALDVVEPEPLPDAHPLWSAPGVLLTPHLGGNTSAFKPRAAAFLRDQIARFAAGDTLRAIVAGPAAPAAPSEIAIPAS
>FsymDg_0684 Dg1 hypothetical protein	hypothetical protein	MRRPGCEYPNTEWPEGRDTNYCRVVTGLAGGKLDSPPEGSTLDRVSDLTQSTSRPALQDAGEGSDIGEGAEVAGTVAGGATGGIVPATPGGAVVATGAKAVGAFAVGALALGATALGALAVGALAIGRLAVRRARVGSIQIATLDVEHLRVRRLEIADSEGQR
>FsymDg_3023 Dg1 Linalool 8-monooxygenase	cytochrome P450	MTVETPCAAVAATIGPTPAAVRFNPFSAEFRSSPYPLYQQLRDTRPVHRALGMWVLTRHTDVRGVLHDRTFSAGLIPELISRQASRLSQDNVARIERLGRKSLVFTDNPDHARLRGLVNRVFTAPEIARLRPRVSRAVEHLIQRAWDDGGMDAIADFAAPLPVTVMCDWMLLPDSLRAHVGQWTHDIRFLLEPGLMKATDFTRVCDVVEMFAQALDDVIAERRSRPSDDLISQLLAARTAGGDRLSDEELVFVCIMCFVAGNETTKSLIGNGLLALLQHPAQDALLRRRPELAPGAVEEALRYDSPLQMTKRLATREVDIGGKRVREGDQILLCLGAANRDPAVFARPDEFDITRDAKGHLAFGHGMHGCLGGLLARLQAEVAFEHLYRRTERLEPLAE…
>FsymDg_1949 Dg1 transcriptional regulator, SARP family	AfsR/SARP family transcriptional regulator	MFQLLGPLRIIENERVASINARKVATLLAVFLIKANEVVSTEQLVAELWGYSPPRRAVAGLHVYVSQLRKFLAANGRDCSDLVTCSPGYLMRVGPDELDLLEFLRLLDEGRAAFRVGDYESASTSLTGGLELWRGRVLEDQRGGEIVDGFVAWLDELRLECYENLVECDFRLGRHRDLVGLLRNLVAEYPLHEVFYRQLMLALHRSGRRAAALQVYQRARHTIVAELGLEPGRAVRELHQAILVDD
>FsymDg_1906 Dg1 regulatory protein TetR	TetR/AcrR family transcriptional regulator	MVRPPGVRGTRLLPSDRRGQLLAAARHLLERGTIDDVRIETVAAEAGVSPGLLFHYFGSQRGFRHAVLRAAAEELLDHLRPDPSLAPGEQLRAGVETFVEYVCRHPDVYLAITRLDGGSDMRTLHRSTRATLAGWLTEGLTTAGAPATPALTMAVAGWLAYMEEVVLTWLDQPAMDRADLVNLCERTCYQIVMAALNDSEQYERLTDRVRGRG
>FsymDg_2482 Dg1 hydrogenase accessory protein HypB	hydrogenase nickel incorporation protein HypB	MGRFHWHTDGSTHDDHHSHDHHRNDHHHGQDERIGDHSGYETGTRRVEVLAAILGENDRLAAANRHDFDAAGAHVVNLMSAPGAGKTALLRETLRRLCPTLRVGVIEGDIETSIDADRLDGLGAVVSLVNTGQGFGGECHLDAAMVRSAIGRLPLDLLDLVVIENVGNLVCPAEFDVGEHRRAMIFSVTEGEEKPLKYPIMFRSADLILINKVDLLPYLDFDLELFRRNLTDVNPGATSLEISARTGAGLGAWCDWLSAPHPPWPGAGRPAQRPDAEARARREDVS
>FsymDg_4412 Dg1 von Willebrand factor type A	von Willebrand factor type A, VWA domain-containing protein	MIMPYTTAPLAAPTRRRTAAAALAVTVILALALAVGAGGGTPAAAVVAAAPAAQAPAPGAPQPDPGIPPADPGVAQVDLNAVMTALRLNDVAADYVLLVDTSASMRDGALFDQVRDFLRGYVAGLTPADRFTLIRFDAVPALLYSGSAADAGSAIDQLPLVPNGGATDIGAAIREAVNELDRRDASPVSAVFLLTDGAHNPPRSSDFPDPESNDRPWQALQDHTRQRLDLARVHGHGIALRNDDQAMAGASLLKWALPATKVLALPPDQLRAYLDRAKEDSRRLTAAGLLTPDTQEQVTVSWEPRLADVDPGASHLVTQVKLTSRAKWLPVELTNVSITPSRPDVQAVGVPDRIILPPGQSVTIPVILTWQQHSAGWLRRSQVVTGELRLGATIDSPWR…
>FsymDg_2163 Dg1 Na(+)/H(+) antiporter nhaA	Na+/H+ antiporter NhaA	MAEPDRRAGQALAGRTPWPGGRSPLREFLRTETGGAAVLLAATLAALIWVNVAAASYETVWGTELSIEIGHRGVAQNLREWVTNGLMALFFFVVGLETRREFDIGELRERRRLALPVVACLAGMAVPVLIYLAVNAGEPSARGWGITMSTDTAFALGVLAVVGPRFPERLRTFLLTLTVVDDFVALVVIAVFYSEDVVWSALATGLGIFAVILAARVAGMRSGLGYAALGFASWVALLRSGIDPIVVGLAMGLLTYAHPAERGDLERATDLFRSFREQPTPELARRARVGVWYAISPNDRLQQIIHPWTSYLVVPLFALANAGVEISGDVLGRALRSPVTLGIIAGYLLGKPVGIVGSVWLVRAVTHGRVRLPVGWDAITGAGALAGIGFTVPLLIATV…
>FsymDg_0697 Dg1 hypothetical protein	DUF5134 domain-containing protein	MHHVPGVADTTSTAGGPLWSVAALVFAVLAVFHAWHAWRAWRSVRTARVDGNRIAVLTETGHLLVAAGMAYMFSPPAWQARTDRILTGATLAWGYLLLSSVFLTVNVIRRDDPERFRQPGPGGHHDAGVTGTCCCALLAVEGLAMAYMNALRWWSADDLTIGFSLLFTALAVLTAVTLVLRLTARPYPAETRPYPAGGPAGQLTAPFVSRARGASVRVHGCRLIMSAGMVAMFATIPTP
>FsymDg_0792 Dg1 hypothetical protein	hypothetical protein	MSVRLSRRSYEHARKLIENGAVVLDERDDWSAHQPSTRQENEFISEHGFNEYQKWYLGISEDDDEDDRKRYRFPYGDFKRVHLCGVLAAESRAGQYKYFDIEWAVAHLHGMLDALISTK
>FsymDg_3383 Dg1 Nickel-transporting ATPase	ABC transporter ATP-binding protein	MTLFEASGLTRGYRLPRTSLFGPAGVRHAVHNVDLSLPDGHSLGIVGESGSGKSTLVRLLLGLERPDAGTVRYRGRRVRPGRPRDLRWLRREVQVVLQDPLSSLNPRMPVGAIVAEPLECLGTDGNDNGNSGSGDRGGDGDGDGSRGDGGDGRHARAGRHARVDEVLRAVGLDPDVRTRYPHEFSGGQRQRIAIARALAPRPRVLVGDEPVSALDVSVRAQILDLLAALAASYRLSLVVVSHDIGVVARLCDQVIVMHRGEVVERGVTETVLSAPTHTYTRTLVAAVPRLPPTG
>FsymDg_2158 Dg1 hypothetical protein	hypothetical protein	MIPFFDGVGAVLTLFHSLAIDLRRRRSAPLICLVADPDSGSWLAEIHNRIQESSPPSLLPHAYLDLAPDDSRHPDSPPLPGGDDPPVLPVLHALFEQLRTAPSGFGYHFRTYAFTDWLTRQTLSAPAGKAQEKELTRRLRDELRGTGNNTHLLLESTPGWFRPLLAVLIVFGPPLRFVLWLSGRVPVPGLVRTRWFMKQQLFPAVGRQKFVPFAVSLTANAFRAPARQTQRERLLIGAFLHDLRLAYRRRLWRPWAWRRTARVLALIDNIAGDPRGEQFLNLLTAVRDHSTPPRGRVTRFLNLIPVIRSSGRKDDPLLLVAGYQVNAIPQPLPRHPLTAANAADACDAWNAPQRPTGAGWRLWLRIPTFVAPPPGVTAKSDARGWGQPLFAPSPPVWAR…
>FsymDg_1431 Dg1 hypothetical protein	GDSL-type esterase/lipase family protein	MAGCEPVLISRATERAETGRSLPFRGTGGPVFRITARIVVPTILFTAMIMTGRPAAAEPTAATTTRPAPLPTAPLPITPLPATASPATPSPAALLPTATPEPGNTADVVTSHLSIVQLGDSYAAGNGAGAGTYDTGNGPRGCHRSTVSWGEQYAQWLRDERGYDVTYVNRACSGATTNDLLNPRRMDQHTYRTPLRGGETANDPAVSDRLSRDCSSGFGPEETADIGPVDVTYGIASAVCTRVVAPQLDAVGADTDLVLLTIGGNDVQFSDIVLRCFAFDVPKLFGIPAGDIAECERLTERATDDLTEVRSRLVTLLTRLRERMPPGGRVALVTYPYLSSREHYLPPGAQDALNGTVFDPSAAVRELGDRGDGMQIAAADTVNRSLGFTGPSDPAAHSC…
>FsymDg_1997 Dg1 GAF modulated transcriptional regulator, LuxR family	LuxR C-terminal-related transcriptional regulator	MSTGDIRCHGRNHRPMIGDRTHQRSISDRTVSEVLTIIGKAQALLCSQQLPDTTEIDDLPAASSALEAVWHGVCAAAAGDHATADRLAGADDLLPLLIQLKNTDDDVREEHAHHHSSTIRKVQNALSRLHQLSSVSELIEATPGIACTIGFDRAIMSRIHESIWVPETMYVEGDREWAQLIVRAGQDNPQKLVPPLFETEIVRRRRPLIVTNVQDEARVHRAMAEAARVRSYVAVPITTSSQVIGFLHADRYYHRGELAEFDRDILAVFAEGLGYALERAVLLDRLAQMRTEMLRYTAGLAATMNDIEEPIRFGAYGMNHGFAQPVRPFHDTPWPADSRLTRREIDVLRLMAAGNTNARIADRLIISEGTVKSHVKHILRKLNAASRTEAVSIWLHSER…
>FsymDg_2029 Dg1 GntR domain protein	GntR family transcriptional regulator, FCD domain-containing protein	MPADATPRSSRAQQVAAEIEARILAERLPAGSRLGLRTELISRFEVSPSVMNEALGILRERDLITVRPGPNGGVFVANPPPQVRLGGVDLWHQGLTVDPEHLFEARAYLDTLFPPVALRRASPEDVRAMEWALHDMQAATDDPHAYLAANMRLHLAIARASRIEVLVGLYQTIVSILSATLTKATYVEGSEELRRHNLEVHSNLVAAIREQDMVAMEKIVALHRQDMVRIT
>FsymDg_4210 Dg1 3-oxoacyl-(acyl-carrier-protein) reductase	SDR family oxidoreductase	MNGSREVALVTGGGRGIGAATARELGRRGYHVVINFRSNADAARAVALDIAAAGATAECVQADVCDHDQVERMVDTVLADRGHIDVLVCNANTVAPPFAPFASLAWKDFIDKVSGELAGAFFVTQHVLAAMRRHGGGRIVYVSSTAADYVGPGRLAHSTAKSALNTFSRHVAAEAAVYGVTVNTIAPGGVRTEATAAVLTPEREKHLEDHSILGRVLEPEDIAVVIAQTVDAGMRGVTGALIRIDAGFGVLVGGPSSST
>FsymDg_2371 Dg1 5-3 exonuclease, resolvase-like domain-containing protein	5'-3' exonuclease	MHDRGCHPVRVRTSTTADRLMLLDTPSLYFRAYYGVPRSVRAGGGTPVNAVRGLLDTLTRQIAEIRPTRLVACFDADWRPRFRVALLASYKAHRVAAGGTGGAEGAGWIEDVPAELTAQLPIIDAVLDAVGIPRVSAAGYEADDVIGTLAARGRAEVDVLTGDRDLFQLVDDSWPVRVRYAVERFAVIDEAAVTSRFGIPGRAYADFAVLRGDPSDGLPGVPGIGVKTAAALLRTFGSLAAVRAAAARGEIAGFPGGSRQRIVEAAAYLDAAVPVVRVVTDVALPPVADRLPAQPADRAGLAALARRWGVENACDRLVAAIGRV
>FsymDg_2460 Dg1 drug resistance transporter, EmrB/QacA subfamily	MFS transporter	MAASPSGAPTTAGAAGPAPRGRPALVLTAIAVSQLMVVLDSSVVNIALPDIRFDLGFSPTGLSWVLNAYTLTFGGLLLLGGRAGDILGRRRVFLAGVWLFTLASLLAGLAPNAGVLVAARALQGVGAAVASPTALALITTNFAGPARARAIGVYGAVSGAGGVVGMIIGGVLTEWASWRWTMFVNVPIGVFVAALAAVHIRESDRASGRFDITGAMLSTLGVTALTYALIRSSSDAWPEPLTLAAVGVLLLAAFVAVERRIEAPLTPLALFRNRNRVSANLLLLLLGGSIFAIFFFVTQFLQNILRLTPFQAGLAFVPWGVGIFAFSQLVSGLSTRFGAKPVLVTGAAATLTATVWLTRITEHSSYLAAVFGPMTLFGAGIGLQFALVTRIALADVEPG…
>FsymDg_2862 Dg1 metallophosphoesterase	metallophosphoesterase	MPSVPTGPSVTSVTSTPPVPSVPAAPPARVPRHTLIQFSDVHLVDGGELPHGGVDTHANLESAARAVVDSGTAVAGLLLTGDLTDSGSPVAYRRLRAVVEPLARHLGAPVIYAMGNHDERTAFRRELLGAAPATDGLSTIPCDSVHWIAGLRIVVLDSTTPGYDSGHLTDDQLVWLRDELARPAPDGTVLVLHHPPVPSPMLVVELMTLREPDRLARVVAGSDVRIILSGHAHHASCGLLAGIPVWVSPATAFGADLLSPAGRARALRTAACSRIDIYPDTVVASVVTLAPAETLFDNDESDMARHIDQAATQAANRNPATGRTPAGQGRAACS
>FsymDg_2286 Dg1 NADH dehydrogenase (quinone)	NADH-quinone oxidoreductase subunit C	MCPDPTSRTDQPCPGQPHAARDVIDTGVTELPRRVREMLADGHRLALVAAHHDGADAPGGPAIRVVYLFVKGPPDSRVELHVRLDPDTPALPSLAHLSFPAGRFEREMRDLHGIVPLNHPLPRRLVRHPHWPRGWYPMRPDAGPPPPFAESEGPFPFLTVEGDGVYEIPVGPVHAGLIEPGHFRFSVVGETILKLKARLWFVHKGIEKLFERRDVERGLPLAERISGDTAVGHALAYCLAVEEATATAVPEPARRARALLLELERLHNHVADLGALCNDVGHGILNAQAQRVREQLLRLNQEVTGHRLLRGGVIPGGAAVRALPDPARIRAIGDDIRDIVALALGHSTVRDRFTGAARLDGRAARDLGCLGYVARASGVRVDARQAHPFLDYGDALTVP…
>FsymDg_0344 Dg1 NAD-dependent epimerase/dehydratase	NAD-dependent epimerase/dehydratase	MRIVVFGANGPTGRLLTGQALAAGQHVAAVTRRPAEFPITHEQLDVVEADAHDARAVDRAVEGADVVLSALGVPFTRKPVTIYSDGIRNITAAMARHGVKRVVVVSSSAAEPHHHADGGFLLNRVFQPLITATIGKTTYADMRRMEEFLRGGDLDWTIMRPSGLFDAPGVTSYELREDQAPGVFTSRTDLAASLLEQATDTRFVRKVAAVTTSEGAPTLFQLLRREAFKRD
>FsymDg_0208 Dg1 monooxygenase FAD-binding protein	FAD-dependent monooxygenase	MPTAMIIGAGIAGPVAAMALQRAGIDVIVHEAYPAPTAEVGSWIGLQTNGLDALRAIGADRTVRELAVPTPSIAFRTSTGRVLGEIPTGRPLPGGTTGVSIKRSDLHRALRDETSRRGIEIQHGRRLAGVASGADGVVATFADGGTATGDLLVGCDGIHSRVRESLNPSGPRARYVPILNVGGYANVTPPGDRPGVLTMTFGRRAFSGRLVTPTGQTWWFANPPRRDEPADGELGRISDAQWRDSLRQLYGLDRSPIMDLIAATPGPLTGWTTYDLPTVPVWHDDRTILIGDAAHATSPSSGQGASMAIEDAVILGQCLRDLPVPRAFARFEALRRPRAERVVAEGRKSSRLRSVGPVGRLARGLVLPLVLRHAAGSGAESLAWMHQHHIDWDAPVTTA…
>FsymDg_2003 Dg1 Enoyl-CoA hydratase/isomerase	enoyl-CoA hydratase/isomerase family protein	MTDKLVRYEVDDHGVALVTLDHPQTRNALSDDLLDDLLDALEEAKIDTGVRVAVLTSSHERIFSAGGNLKAFADDRPTITKYAGLDRFPRLFKLIGALGKPVICAANGDVLAGAFGLALACDLVIAKESVRFGCPEINVGAFPFMISALIYRNVGRLKANELMLLGELVSASEARDLGIVNTVVPDAEFDDTVRAWARKLASKSPLLIRLGKDAINTTRDLALGEALDVLQAQLALAFTTEDLVEGVRAFREKRAPEWKMR
>FsymDg_2044 Dg1 protein of unknown function DUF140	ABC transporter permease	MSVPAVTAPSVPGSRRRVRRNKAPKWVGAVRRPLQQGGEMVQLAGQVFGSAIRHPVGYWGEVRDQMFEILKLCWIPMMVSCTAFGFGAPGLQGGNLFLLFGIPERLGSFFIMASVREFAPWINAMVVAGVMGTAMTADLGARRIREEIDAMEVLGVDPIRTLIVPRVLAITLMTGLLDLVALAFGVLGGYMASVWVLGANSSAFFENFFANATVTDVWASVAKTTIFGLLIGVVCCYKGLHTQGGPIGVGRAVNQAVVISFAAIWIFNYVFTTILLGLNPDMQVFK
>FsymDg_1589 Dg1 hypothetical protein	APC family permease	MTVVEPLRRSQHDQRLRTWLLQGLAERSRQHAGPHTQPSVEHRRHPWWRVMCLTGVDYFSTLGYQPGIAALAAGSLSPVATLILVLLTLFGALPVYRKVASASPHGEGSIAMLEHLLPWWSGKLLVLVLLGFAATDFLITITLSAADATAHLIENPYAPHFLHDHNLLVTLVLLALLAAVFLKGFTEALGIAVALVMIYLTLNLVVMLAGVVQVLRTPHVVDNWHALMVAEHPNPLLIIGVALIVFPKLALGLSGFETGVAVMPLVRGDASDTEERPTGRIRGTRHLLTTAAIIMSVFLLASSMVTTLLIPKAEFETGGAANGRALAYLAHELLGNAFGTCYDVSTIAILWFAGASAMAGLLNLVPRYLPRYGMAPHWARAVRPLVLVFTVVAFVVTVL…
>FsymDg_2070 Dg1 hypothetical protein	nuclear transport factor 2 family protein	MSRVTEHAEHWAQGITSDTDVAISLYTDSDSEAPRFEVLEAVTTTGGGGSRSVTVLWHQSGEHPAGYQDPSTGDESLSVRDQTWRLADADGRIDREPATWNDAPVFQRIGPPVPTPHSWEKDADPGSSV
>FsymDg_2477 Dg1 hypothetical protein	HypC/HybG/HupF family hydrogenase formation chaperone	MSAVAVTGDDDAVTGHPRKARQEPANVPEATAGAVGGVDGTDDGGLTEDLAADLAGASLALARRFAGGATLWCLSPAWGPHAHHVAVEFVHPTVVGKPALPAVAVTGPDPVAMIRLAARPGDVVLAVAAADDPVVRAVLRRAPAWETGTIWIGSGPRPPAGTADHVLWLDDPDPLLPATGRLVLLYHLLWELTHVCLEHTAVLHPSAREQTGGTCVTCGDEGRLGEVVTPRGAADGRALVRTATGMELVSTLLVDPVATGDLVLVHAATAITRLDQDGE
>FsymDg_2904 Dg1 major facilitator superfamily MFS_1	MFS transporter	MRLDGTPASTSRRDSPSIRLALVCVATFVVYLDASITPVAVPAIRADLHADVTAAQWLLDAYTLGFACLLLTAGSVGDRFGRKATLLTGTAGFTACSVACALAPSPGILIAARGGQGVFAAAIVPLSLAVTAELFADPRQRTRAIGVWGGVAGTAVALGPIIGGLLVQTAGWESMFWINLPIGVVALAGLSWTLPSSPPRRPSPNGRAVDERHDGLPGTAPAGGVRRNREAASRPDTVGQTLFVLGSGSLTFAMIESGRFGWSSPVILGLLLGSAVILTLFVLWEIRCPHPMLPPRLLRVPAVAVACVVNFLGLFGMYAVLFLLTVYLQETRHLSPVETGVRFLALTGFLGVASMGAAAVVARLGTRTTMLLGLLLVAAGLGGLTLVEEAGGYFTYGWA…
>FsymDg_3025 Dg1 phenylacetic acid degradation-related protein	PaaI family thioesterase	MAVLEATNPAFEQFVRDTVLNMPAARHLGFEFGRIAPGDVEIIQPYREELTQHDGFVQGGVLGSLADFAAGCAAGTLLPPGWVNMTIDYTVKILAPAKGEKLVARGRVVKAGPVMTVAAADVYSADGAEETLCATAFVTMRNIRAARS
>FsymDg_2562 Dg1 Unspecific monooxygenase	cytochrome P450	MTSSQARAVDDPAESTDEAENAGDAGHTGKAHSTNADSANRAESAGGAGSASGAQPADAPGGAVGGAAIRPGPHPPGPSGQSLRTAYSFLTNPLDLLIRLRHEHGPIVRGSLGRGTVYLVNDPAAVQEILVSSQRVFAKGFRRKRMPLDEGIQPLALLLGSGLLTSSGELHRARRRLIQPLFHRQRIATYGGTFARLAEETISGWSDGQRLNIHEEMTELTLGIVTRTVFDLPMNSDLVLTIRRAIAANMGVSRRAILPGSRYLEKIPLPTTLRARNSRADLDRLIREIIADRRREGADGNDLLSLLLTTRDAETGAPLDDDAVRDEALTILLAGHETTANALSWAFHLLGNAPQAREALHAELDEVLGDRLPTLDDLPRLPYTRAVFTESIRLYPPVW…
>FsymDg_0129 Dg1 Linalool 8-monooxygenase	cytochrome P450	MPEKGATMTITDGTVDTRLSSLEFWAKPRSVHHEAFRWLRENKPVSWHEAPEALDPNLNNAQGFWSVVKYRDIQNISRDTELFSSADGVFVDDFPQLETMLSFIVTDAPRHTKMRGVVSVAFTPKNIFKMSEDIGGIVHQVIDRVAPLGEGDLCHLITKEVPGRIFATFMGITDPEQIQYVMDAAEQFACWADPEYAHIGSPLQVFADASQKLATLAIELAKERKENPGDDLLSWVAQAQYEGNKLSVEEVGVFFALLAAAANDTTRHSMAHVLSLFQEYPDQLAYVMADFDRRADDAVNECLRLEPPLMHFRRTATRDTEFGGETIKKGDKVVMWYISSNRDPDVFENPDAFDVRRVNKFNPHQAFGGGGPHYCLGHMLAKQMIKTEVREIYTRMKDL…
>FsymDg_3063 Dg1 hypothetical protein	hypothetical protein	MTVTGRPTIVFRAVRRRCARARFTRVRFTRVRFTRVRTAARGGVEATGRTAAEGQDRASAPITIMAGGGATGHAGKPRAGRAVVGAARRALVGLDRLDERVLPVAGRILDGFTARASRLRTVALGVHGLPGSLVVPGSRVVTGSLATPGVRTDDPASGDGGDDDTSTRSRSDRVTSYGDGRDPVGNATASRAVVAAGRSAAWRGTAEPRDTAAAAGPAGMAAAGGSAGMATAVGSAGTADTIAAGGLARRGLRGRSVIERSVRMTVLGVVSVIGVSAIAALARGPAGGRDLGQLGLPRMAVPVLRQQVDPVAGPARALSGAPVTDTAPGVVPGADAATASPMVAGPVPVPAPIAVPTRVEEMPAAAILVGLGQREAVAGCLTAARTRLAAAARRDELPG…
>FsymDg_1967 Dg1 Haloacid dehalogenase domain protein hydrolase	Haloacid dehalogenase-like hydrolase	MTAPALILWDIDRTLVTIGPVSREIYARAFQFVTGRPLRELADMTGRTERAILLDTLRLNGVPDDEPTFDAFYEALGQAAHQLEGRMKESGRRLPGAKEAVASLVAKDTVQSVVTGNIRSIAATKLHAFDLEDHVDLEVGGFGDDDSDRTVLVRLAVKRAEAKYDVTFPPNRTVVIGDTPHDVKGAHDAGVRAVGVATGGSTAGDLEASGADAVLPDLTRPRALRAAVFGLVG
>FsymDg_4110 Dg1 Ferritin Dps family protein	DNA starvation/stationary phase protection protein	MINKVDRVGSLLQATLVEFIDLAQQGKQAHWNVVGPRFLPVHQQLDTLVNDVRLGADEVAERAVAIGYHPDGRSATVAKETPLSELPAGPIGDADVVRAIADRLRKVADALRTRVDQLDELDPVSQDLLIGLAATLDKHTWMFGAQLN
>FsymDg_3385 Dg1 NADPH:quinone reductase	NADH oxidoreductase	MPRAVRFDGYGGTEKLRVVDVPRPAPGAGEVLVRVKAAGINPGEAKIREGLLHGRGPATFPSGQGSDLAGVVEETGPGVTGFSVGDEVLGFTNRRASHAEYVVVEAHNLTAKPEKVSWEVAGSLFVAGTTAYAAVRAVSPRHGDTVVVSGAAGGVGSIAVQLARLAGGRVVGIAGPANHAWLADHGVSPVAYGDGVADRVRQVADHVDAFIDTFGQGYVDLALELGVAPDRIDTIADFDAVGRHGVKADGSAAAASTGVLAELAQLVADGRLEVPIAGTYPLADVQDAFRELERGHTRGKIVLIP
>FsymDg_2289 Dg1 respiratory-chain NADH dehydrogenase subunit 1	NADH-quinone oxidoreductase subunit H	MSAVGTVAVLTQVTVVVAGAPLLTGLMRQVRARMEGRAGAGVGQPWRDLRKLLRKQPITPVGTGPAFRLAPLLLVATTLVVAALVPLASTATPVRDSADLLVVVTLLALGTVILALAGLDTGTAFGGMGASREMTVVALVEPTILLSVVALSIPAGSTNLPAIVAHGVHDPARLASPASLLAGVALAVVTLAETGRLPVDNPSTHLELTMIHEAMILEYAGPDLALIELGAQMRLTVLLGLLTSLFVPWGIATGTAAAALPLALALFAGKVALLGAGLAAAEVFWAKMRLFKVPELLAGSFLLALLAVGASFFLPGN
>FsymDg_0847 Dg1 protein tyrosine/serine phosphatase	protein tyrosine/serine phosphatase	MSFEFDSLFNFRDLGGLALDDDQATRHGLVFRSDALHGLSTSDRGYLLDGVGIGVIIDLRTAEEADGDGLQDQRIFPELETYHLSVMPEGRIGREPFPDGRDPVALAEGYYKNLVEGAPTIGKVFGIIADSLDRNIPVLFHCAAGRDRTGLIAAILLSLVGVRNDEIARDFLRSNHHAHHIVARLEQNPLYGASSTTGLGPALLQAQTMDIFLDLLRSRNGGALTWATSTGIPTPIIDALRVGLAPGITGMTG
>FsymDg_4239 Dg1 regulatory protein MarR	MarR family winged helix-turn-helix transcriptional regulator	MSVAATTSGSIVLLTRLARRVYREATDDVLGMTLKQFVALNHLGEDTGIPQRQLSDVLCLDANNLVLLLNEVERLGWAERRRDPADRRRHLVYRTPAGSGALMAAERGMDAVEDRILDTLSPQERATLRLLLAAALAEGTPSHD
>FsymDg_2041 Dg1 Acyl-CoA dehydrogenase	acyl-CoA dehydrogenase family protein	MISFEFSEEQEDFRRALVQFTENVLLPGYRDRAARTDYPFDIQRQLADLGVLGIGLPEQFGGTGVEDPITLGLAAETLAYGDVNIASAPVQVGLVGSQLAHGTTAVQKEYLPRLIAGEITVAIALTEPGSGSDAGALRTVAEPVAGGWRLRGEKTAISWACNATATLVYAREPGSARSKGVSCFVVPTDTPGVTVSHMPGMGCLPLGWGSIHFDEVFVPTENLIGEYGRGFHSVMGHFDFSRAALGLMCLGAARASLDEAADYALQREAFGRPIAEYQGISFLLAEQATYLEAARWLCYRALWLRHAGRPHTAHASMSKWWPPIVAKDAIEAAMKIYGNLGYATEFPLQQRFRDVMAYLVADGTAEIQKRIIAKDVLGGRHGK
>FsymDg_2028 Dg1 protein of unknown function DUF1486	nuclear transport factor 2 family protein	MGISIRESLTTYPGHYFAAWNGRDLQVVAGLLAGRFRWVDPSLPADITDLEGAHGFFQAAWQGFPDLRFEAVGDPLVDEITGRVAQEWRMIGTHTGEGFPPGVPPTGRAFDVAGTDVFTVDPEGRATAIHAYWDVTTLARQLGLA
>FsymDg_1645 Dg1 sortase family protein	class E sortase	MVGTRPTRPLGGQIGADGAPSGSSSRQPPGRQLPEQLPRRLPGRQPAPRGGGGSVGRLVRGVGELLITVGFVVALFVVYELWVTDMVQERTQSRLRSELSQQWAAAAPAGLPQPRLAPTAVGDGVAVLRIPRFGDGYAPVVVEGVSDGALRRGPGHYPGTAWPGEPGNFVVSGHRTTYGHPFSRLDELRIGDQVVVEVRDHYFVYRVTGSEVVDPARTDVILPVPGQPGARPTKSLLTFTTCNPKYSASTRLIVFGELTGTRPKTPGQSLGPARG
>FsymDg_2043 Dg1 PE-PGRS family protein	PE-PGRS family protein	MISSPVGGWLDGVDMVAVVRGSSRGFTVLVLGGLVAPAVATVSGALGALVLTGSAAAAFVVAALRQGTTTDGGRHGALAAVGAYLLVLPLVLLAQAGRNPAQISMTLAAAVIVGFVAGSVATRRRSPGSGRSGGNSHSAAGSRGGAGSHSGAANRGGANRGGANSRGGAARHGGVSSSGATAGRGRGGRVGVRSAGERA
>FsymDg_2045 Dg1 protein of unknown function DUF140	ABC transporter permease	MTTPVDEFDRLGQPRVAAPKPQDTVITLGGMQRGVKQAVTTGGEIAQFSARTIRDFGDIRHYASEVFHQAGILILSSGLIIWSMQFIMGMQCGLEASYTLKQIGAPLYSGIFNAYCSLREMAPYMYGYIFAAKVGCGLVAEIGSMRIADEIDAMEVMGVRSRSYLVGTRIMAAWIAMPFLFTVGLGLMYISMYLVTVVQLGGVSAGGYNYIFWLYQNPLDFLFSMIKMLSMGTTIVFVSCYYGYTASGGSVGVGKNTAKSMMLNMVLIHVIGLLTTQLFWGLSPNAPDTI
>FsymDg_2857 Dg1 ATPase, P-type (transporting), HAD superfamily, subfamily IC	HAD-IC family P-type ATPase	MRGVGHCLDSLVVVATVDLPQESAVGLDDGLTAADVAARIAAGSTNDVPVRASRSVAEIVRANVLTRFNAIIGALFAVIVVIGPVVPDGLFGLIIVVNTAIGIVQEVRAKRTLERLAIIGEARPRVRRDGRAVEISASEVVLDDVIELGPGDRVVVDGVVLAADGLEIDESLLSGEADPLDKSPGDSVMSGSFAVAGTGVFRATKVGREAYAARLAEEASRFTLVRSELRGGIDRILTFVTFLIIPAGALTIFSQFRLDDADPDDAVRGMVAALVPMVPEGLILLTSVAFAIGVIRLGRHKCLVQELPAIEGLARVSVVCADKTGTLTDNRLRLTEVRLLRASIGTGLAGGADDADGQPAPDGSARPDVIIRPIDADTDADGTAGTGGSATAGRTTAEP…
>FsymDg_0410 Dg1 Linalool 8-monooxygenase	cytochrome P450	MSSASASDAPAAPLAFGAFDPARRADPYPSYRALRAADPFYRVPLGDGQATVLTRYPDCVTALSEAAWGRGESGTNAWRRADALDGGLRSFLRMNPPSHTRLRGLVSKAFTPRVVAAFQPRVTSLVDTLIDAALARGGEIDLIDTLARPLPLRVICDLLGVPARDEQTFRGWANDLTRGIDPDYLLTPDELARRRTSSREFDAYFTELIARRRARPAGDLLSELVAVQDQGDVLSESELLELCALLLVAGYETTVNLIGNAVLALLRNPDQLALLRADLDLIPSAIDETLRYDPPIQLVGRLALRDTEIAGHAFRQGEIIVILSAAAQRDPDVFTDPDRFDITRYAGAAPAHRHLGFGLGIHYCLGAPLARLEARIALRALIQRAPGLTLAADPPPYRP…
>FsymDg_0703 Dg1 hypothetical protein	hypothetical protein	MRTLDPITLGLDAIEAGKLANGITLSLLIPARGPEAARTLGNIVALNRQHWMLERPVLDEIGVVVDPSSDGDEHDLVRIATEAGASWVVRGRSVIERHMKHESPSYGGKAGAMRSLAYLAFGDRFVFHDADLEHYDPLTVGLLAAAATIDSAPLFVNGSSQRVTGDGRPGGRTTEMLRSLLSKQLAHYVPAVTTIQQPLIGEFVVDADLFGSLAFSRGYGVETSLKVLALDFLGGTECVQVTLPVKYQVGQDYRDLVKQFHEISFTVDVLEAYFSRRRIDSQVAIWEIADNYDLLYPGRTYALHRPPGYDDAAFVPRLGFYQPLANSRAYQARMFEIKTARHAALKALERRMRASA
>FsymDg_2071 Dg1 2-nitropropane dioxygenase NPD	2-nitropropane dioxygenase, nitronate monooxygenase	MTLPHAWHQRLRLPAVAAPMTDVSGPDLVIAAAVNGIIGTFPTHNAKSADELEEWLSRITAATGPAGSAQAAPVGANLVVHRSNTRLASDLDSLLRHRLEIVITSVGSPAAVVGPLHDAGILVLADVASIRHAHKAIEAGVDGLVLLSAGAGGQTGWANPLSFVRALRDDYDGILVLAGGISDGYGVLAARAAGADLAYLGTRFIATTESLASDAYRQAVVAATLDDIAASVQVSGLPANVLRSWLEAQDITPTPPAGGAGDASPGFAQDRLLAQQNVWAAGHSVSGIDEVLDIPKLAERLAREYQQAQDLLLPAAANGISRRWR
>FsymDg_2122 Dg1 hypothetical protein	hypothetical protein	VAHYNFGIKWLKAFRESAEAVSKLYADDGFIFEDVMLDQYNINNKPDLHRVFGPYANKDPENGIGIHNFRIRSYIGDERVGLLRWEWSPEHAAVFLGLDVAGKPFGTQGHTFHIYNEQGLITRESSWWDASAVLRAVGPVSPTKSLTGTKPAVVKTSSGAPFIRAASGLEHAQRWAAALGSDTAALADLYADYFTVEWTKVDDHLDDTVTDRETLVERLGGIASGENGTYTFTPTAWFGGANDSYGLIHWNVRIEGATTYRGLPTSGKTLETVGSTFHQFDSEGKIILESTYWEDNTVFEALGVPVVRPHYWDENFDPASLLPG
>FsymDg_2064 Dg1 hypothetical protein	hypothetical protein	MIVGVLAQFAFAAAFFAVGRWGQRNAPALVPVSLSPEGRAKRERSLRRGARSCKIISLLFVVLGVVGAVLPG
>FsymDg_2023 Dg1 Linalool 8-monooxygenase	cytochrome P450	MVAIAPVNARPIPDEIARQIVLPEGHADEDRLFAAYQWLRENNPLGQVRVEGYDPVWLVTKHADIMEIERQPDIFSSGGGDQPGSHNPILQNQAGDEFTKSLTGGSLRILDTLTYLDPPEHTAVKDVAVEWFRPANLKKWEDIIRELAREAIGKFLHEGENNIDFVKEFALFYPLHVIMTLFGVPEEDEPRMMALSQEFFGTEDPEARRADVEALTPEAAAQQWSAAIRDFYAYFDVLVENRRKEPRDDLATIIALAKGEDGEFYPKEFAYGWFIAIATAGHDTTSSTLSGALEQLALHPDQLKRVQEDLSLVPHLVNEALRWASPVKQFTRQATQDYTLNGSEIRKGDRLMLLYQSANRDADIFDDPDSFRIDRRPNKHIAFGYGPHMCIGQHVAKLE…
>FsymDg_0426 Dg1 hypothetical protein	hypothetical protein	MSRRTVLLALPVCLLLGLVACSDDSTTDATTTSPGHPVSTSTASTAVPEGVVGQYTTLAQEIRSEGGEVQTGPWRIAYIVEPAESWYEGNGGQQVLRKPAAGETHHIEIIPIEAATGRIVPNVPITLAVVDDKGAVVDEKTLNFYYAEFFHYANNFTIPQDGSYTLRATVGIPTFFRHGEEGHTPALASGATATFTDVAFKR
>FsymDg_3527 Dg1 Adenylosuccinate synthetase	adenylosuccinate synthetase	MPHRHVPHRHVPHRHVIVVDLGFGDAGKGTVVDHLCARAAARGRPVHAVIRFNGGAQAAHNVVTDDGRHHTFAQIGSGAFTAGTATHLSRHMLVDPLALAAEADHLEAVGVPGPLTRLTVHRDALLTTPYHVAANRARERARVPARHGSCGMGIGETAAYALTHPEDSPRAGDCLAPARLRRILTTLRDRLADELGPPAVAAPAVDDCVAAFHTFADAVELVDDGYVGRLLRAGPVVFEGAQGVLLDEWHGFHPYTTWSTTTPANADKLLADAGMAGEALRLGVVRAYTTRHGAGPLVTEDAELAAALPDVHNGTGPWQGAFRVGHFDAVAHRYAVDVAGGVDAVALTHLDVAARLDVAARRRLAICRAYEIDGVPVSRLTPRPPGDLVGQARLTSRLA…
>FsymDg_2309 Dg1 hypothetical protein	hypothetical protein	MSNDPWWRNPNIVVPSLVGLLTAVIGPLVAMALTGSATVKPPPQPPTSTAPYTDTPTPTPTRTRTPTPSPVRTTATARPPCTVGTASPSLDTDQAAICTLLRSSLIDRRSCHSRPDLESVAPWNALSAITCETAADSTKVQLLRYRTVADMNAYLDRAAGSVNGLGNCKDGQESNTTWHTSSSGTLGRKVCIFLSNGKFQINWAFDTERVVVVREDPSAVSAASWWDKNACLLTSC
>FsymDg_0385 Dg1 ABC-type transporter, periplasmic subunit	ABC transporter substrate-binding protein	MNRSSRSGPARWAVVVAAFAAAATLVGACGSSDDDEPASGSSAGAPRPGGTLTFAVGSDAGCVDPQQAGSNDTVYSLRQIVDSLTDQDPRTGEIVPWLAERWEISPDARTFTFHLRPGATFSDGTPVNARSVKDNFDAIPKLGALAVLGTGYLSGYEGTTVVDDLTAAVAFKQSNAQFLQATSTFSLGLVSGASIAKTPQQRCGEGVIGSGPFVLSKYEPAQAITLTKRTGYNWGSSLWTKKGEAYLDTLAFKVVPEAGVRSASLTSGQVDAIGSVSRADEAALRGGGANLQARANPGVVFNLGLNNSRPILQDQKVRQAILFAIDRKQIADTVFPTGTQPATSILAHTTPSYKDLGSDLRFDAAQARSLLDAAGWVPGADGIRRKDGVPLRLTVSWFA…
>FsymDg_2021 Dg1 Naphthoate synthase	enoyl-CoA hydratase/isomerase family protein	MDDQFTDVTYKVENGLAWITINRPERYNSFRARTVDELIKSFKRAWASEEVGVIALTGAGEKAFCTGGDQKQRLETGDYGPSDSGLFEVDALHRVIRDVPKPVIAAVNGFAIGGGHVLHLLCDLSIASETARFGQNGPRVGSFDAGFGTGYLARVIGEKRAREIWFLCRQYSAQQAADWGLVNKVVPADQLRAEVRAWADEILLLSPTSLKVLKQSLNTDTEHFAGIGQLAYSNLKLFGESPEAREGITAFNEKRPPDFSVYRGN
>FsymDg_0710 Dg1 L-lysine 6-monooxygenase (NADPH)	lysine N(6)-hydroxylase/L-ornithine N(5)-oxygenase family protein	MSTRPSNQNHPDEQHKPDERCGQDEPGERDEPFDLVGVGLGPFNLSLAALADGLPRLRTRFFEARPGFSWHPGLLLPGTRLQVPFLADPTSRWSFLSYLHAHDRLFRFYFHERFHLLRQEYDDYCRWVATGLAATRFGSRVDALRWRPDTGLFEVEVSAQADGHTLAARTTRTVLARNIVLGVGTEPSVPAAFTGLLGPEVFHSAEYRTRRAALAGAGHVTVVGSGQSGAEVFLDLLRAQPETGQTLHWITRTPAFAPMEYSKLGLEQFTPDYVRYFHGLDQPAKDALLPTQWQLYKGIDAETIAEIYDLLYERTVAGAAVDAALLPHVTIESGTRTAAGRIRLACRHVPQDRVFTVETDRVVLATGYAARRPTLLGPVADLLDLDDTGRYQVDAAYRL…
>FsymDg_2149 Dg1 Methyltransferase type 11	class I SAM-dependent methyltransferase	MPHEWDARGYDALPLPHEQWGLRTLSRLALAGGETVLDVGCGTGRDTAALLDRLPHGRVIAVDGSAAMLDQLQARLAGRTDRLEIVHADLTRPLRLPGPAGLVDAVFSVAAFHWIPDHGALFDNLAAVLAPGGQLVFECGGHGNIANVIRAIDNLVDDVPDVWNFADVAGTDALLRAAGFVDTEVTLVADPAVFPDDDLLLRYLETVVLGAHLDRLPLDERAAFTRAVAERLPAPVVDYVRLTVRAVRGG
>FsymDg_4119 Dg1 hypothetical protein	AAA family ATPase	MTVDDRTTVSGRTGPHARPYIYLEVGRPELDGSRELDGSRFTDEQLTNRQFTRAVLSGLETVETHSATLYFSGDRVFKVKKPLDLGFLDFRTRQAREAACRAEVELNRRLAPDVYLGMADIHDNAGTLVDHMVVMRRMPANRRLSSMISMGRRVDGQLRALARLLAAFHQRCPTSPEIAEAGSPATLDGLWQESLTGIAPFSGMLIDSSVIDELGRLAPRYLAGRAALLAERQRAGWIRDGHGDLLADDIYCLDDGPRVLDCIEFDRRLRVGDVLGDIAFLAMDLERLGAADAAERFLTWYGEFAGEKHPPSLRHLYIAYRALVRAKVSCIRARQGAPEAARQARRLARIALLHLRRGRVRLVLIGGLPGTGKSTLAGRLVDTEDGWVLLRSDVVRKEL…
>FsymDg_1928 Dg1 major facilitator superfamily MFS_1	MFS transporter	MSTETGSSTTTTGGGPPRAWGLVLAAIVGAEYLLQLDGTIMNVALPQIQARFDASITTGSWILNGFYLAFGALLLVTGRLGDVFGYRRVFLFGIGLVAVASLVAGLAQNVEVLLVGRVLQGAGAALAGPSALALLTILSEGERRQRAFGLYSTVTALGSASGMVFGGLLTSAGSWRWSILVNVPIAALIFIVALRVLGTRDAVRSQRSLGIPSAALATAALTAGVYSLVHAADTGWRDAGTIVPLVAAVVLFALLPVVDSRSPEPLLPGRIFAHRDRLGGFLNLTLLAAVLGSFLFFLAQYLHAVLDLSPVRTGLALLPFAISILLSASIITKWVSSISLKARGVAGLAVVTAGVAWLSRVDDGAGYASSVLPQIIIIGIGVGLAIVPFNVVILSSADP…
>FsymDg_1884 Dg1 SagB-type dehydrogenase domain protein	SagB family peptide dehydrogenase	MSDTADVISRIQRIQDLLNDPPNREVVLDGLSAATGRIALPRARPDIPVGLGQVLAARRSHYRFHADPPDARELSSLLRWALGPQRTVRLPTGAEHRMWMAPSAGGLPSLAVYVAVRPGGDLPGGVFRHEADDDPDVQHLETLWSGDPTAALRSVLAQPDFAERTPITLLLVARLDITLVKYPIRHYRTLHVDSGIAVQNLYLVATALDLAGCAVTGFDDHLTTQLLRLPDTMFPTALFPLGRRPA
>FsymDg_0029 Dg1 regulatory protein TetR	TetR/AcrR family transcriptional regulator	MTRSVPSPCADSSPCADSAQRADSAPCAPSRSRALSPRAAEIIAAGRRLLEAEGADALTMRRLGAELGIQAPSIYKHLPGKHAVELALVDEALAEIGQALHQAVRHPGAEGSIASVLTAYREYALAHPNLYRLATSSRLPRGSTTPGLEEWSGEPFFLATGDPQVAQAMFAFAHGMVILELDQRFPTGSDLRRTWEAGADAFASARGSRSATSTAVPVPWPAPETETR
>FsymDg_3379 Dg1 ABC-type transporter, periplasmic subunit	ABC transporter substrate-binding protein	MKIRLFAGAAALALAVLTACGSDASGGAATDPAAGATGAANPDATATIGLVLEPGSLDITRASGAAIGQILLNNVYQGLLQRDDSGAITPALATSYKISEDGKTYTFTLRDGVTFHDGSPLRAADVVASLSRVSAPDSVNPNAADLASVASVTAPDEKTVVLTLKDRDTNLTYRLTGAAGVIIREGATDLDSRPVGTGPFRFDSWRHGDSITLVRNDRYWGPKAGVARVVFRYITDPNAQNNAVRTGQVDIGGITDIELVNSYQGNPNFTVSTGTSSDKITLGFNHSRPALSDARVRHAIRQGIDKDGLIRVLGGGTRIGSSVPPLDPWYEDLTGIDRYDPANARRLLADAGYAGGLTLGLTVPNIYPPAIAEYVRSQLQDIGITVRTASVEFPTWLTQ…
>FsymDg_0206 Dg1 Activator of Hsp90 ATPase 1 family protein	SRPBCC domain-containing protein	MPVIDIQKNPEALTLTLTARFDAPPPRVWQVWQDPRQLEHWWGPSTYPATVVDHDLAPGGTVTYFMTGPEGEKYHGWWRVLSVDAPHRLEFTDGFADDSGRPNPDMPVTAVRVQLTADGEAATVMTIESVFPTLAAMEQLVSMGMVEGISAAVGQIDTLLGSLTV
>FsymDg_3022 Dg1 Cyclopropane-fatty-acyl-phospholipid synthase	cyclopropane-fatty-acyl-phospholipid synthase family protein	MTIPVESVDIGRTTGAAAAIRHHYDVGNAFYSLWLDHSLTYSCALRDGSDDTLESAQERKLRFHLDAVRADRARTALDIGCGWGTVLRRLAEEHRVQHSVGLTLSEEQASFVRSQGYPGVEVRTENWLHYEPDAAFDGIVSIGAFEHFARPTDSPTEKISLYREFFTRCHGWLNRDGVLSLQTIAYANMSRADANRFIQQEIFPDADLPTLAEITAAAEGVFEIRSVSNGRLDYAWTCEEWARRLRLRRDEAVRLVGPEVVARYERYLKLSALGFRMGKICLFRIVLHPFRSGYFDSRGVRAE
>FsymDg_2012 Dg1 3-oxoacyl-(acyl-carrier-protein) reductase	SDR family oxidoreductase	MFGLHGRSALVTGAGSGIGAAVAEAFAAAGAAVLVSDIDEQAAKSVAERIRATGGTTDSFALDVRDGTAAAEAARRAAALADGTLHILVNIAGAIAPAMFPDLTQEAFRRIIDIHLVGSFVCSQAALPYLPEDGSGRIINVTSAAGLQGTIGQANYGAAKAGIIGLTKSLAKELARRNVTVNALAPLAATPMTQNIRSNEKLAQKTLARIPLGRWAQPAEIAGSFVFFASDAAAYITGQVLPVDGGTVM
>FsymDg_3477 Dg1 hypothetical protein	hypothetical protein	MGRMPQDVVSHELDLLWQSIFTWVSWALVLGMIAVAIYLWRRERTPFYLCALLAAGVGAFAEPLYDVAFDLWFFDADSAGHPGAMWSHFSAFGVVQPNWSHSGYIILYAAVALYAGRRMYEGRLSHKGLFAIWGAEILTSCVFETIGTGVDVYTYYGPYELRIWNYPAVIGVLEGTQTVLFTVLAVQIWRRVSSPWGLTSLFAAFPVTMFGANFGIGSPVIIALHLDGEDFSRGLVWAATFLTIGLCVLAIHGASKFLPRPRGIAEPDGLPVPPRERALLV
>FsymDg_2326 Dg1 lipopolysaccharide biosynthesis protein	polysaccharide biosynthesis C-terminal domain-containing protein	MKPSTGPPMEPPTERPTTPSPMPHSTPPPAPSPTSWRDGPARERYDERPAGDLRALRAHRLLVTLVTLAALGGGLLALALRPTTYHARADVLVTPLAQDDDSLLGLPLVRDLGDPIRTIQTAAAAADNRDIAQVAATRLGAPWTAERVQRTVDVMPKGQTNILEVVASASVARTAADVANTYAHSLIDTRQATLRRLADSSARAAQARLDALRSQPGDAAGQQSATAAGLEQRLVELGQVRDSGDPTMSLLQDAAVPRSAAGAPAWLVLTISTLAGLVLGAAAAITAERLARARHGRQGSTWDDGSARTVSAGTTSAGVMPAGMGSAGTVPAADTAADGASPSPSPGPQASTVDTQAGVAPTVRALDGQPTGPAR
>FsymDg_1351 Dg1 OsmC family protein	OsmC family protein	MSGLSEYLIGKRDALLAHRERVAAGDVKPLTVSATVTAEGRTGVRRIRAREFQIISDSGPDLAGPNLGPTSPEIQLGVLGSCLTHTYLIQAATLGVPLDSLDIDVTATFDPRAGEPGYEDLPVYPHDLRYAVRLSSPASDEEISGLREAVERTCPILNLLINPQPIQGTLERVPALP
>FsymDg_4118 Dg1 putative signal transduction histidine kinase	GAF domain-containing sensor histidine kinase	MDDQETGKISTGVPDSAASASLPGDFSAEPMREMAFPAVARLELDELLAQLVDRAQDVIETQSRLRGLLRATRTVIADLSLEVVLRRIVEEACQLVDARYGALGVIAREGHLEQFIHVGMEPSLVEKIGQLPRGQGVLGLLTAQPQPLRLNDIATNPRAVGFPANHPPMQTFLGVPIRVRSEVFGNLYLTEKRNGRTFTAEDEELVLALAASAGIAIDNARLFDQAQRRQRWLQASADITRHVLGDGERPLNMIVSRARELAGADVAAILLSGGPSSHLTVEVADGDDAGVLQGRIIPMDGSLGGKAVRTCAPLLVSDAAAEASGNDPYAHGIGPLMIVPLAGSQVANGAVVLGRRHGATPFTDSDLDMAAAFAGHVATALEITQARAARERIVVLEDR…
>FsymDg_2069 Dg1 acyl-CoA dehydrogenase domain-containing protein	acyl-CoA/acyl-ACP dehydrogenase	MGKHDAEITPAEQAEVIQIARSVAKHFAEAGARADAENRFPTELVPIYKESGLPALAVPKKYGGLGADIWTTTLVSRELAKGDPAIALAFNMHQTMIGIFRGLLNEETRQRVFAEVVNERKIVCGPFSEDRAGLTGLADTVAVPDGEGGWHVSGKKTWATLCLGADIVAFNATVTDPSGELPEDFQEHASRESVFVIPIDSPGVSIVETWDTLGMRATGTHTLVFDKVHVPASAYGGNFRNGLFGEFEWASLSFSGVYLGLAEKAYTETREILKKKSLGATQEGKDVALKGIGYIQYGLGKILLETETAARALETTARILIEGRDAEWNPIARAAFVDVTKVAATETAIKVTDAALRLVGGSAFRRGHVLERLYRDARGGPFHPLTTDQAYDLLGRSEL…
>FsymDg_4242 Dg1 drug resistance transporter, EmrB/QacA subfamily	DHA2 family efflux MFS transporter permease subunit	MAEPQASTASGRPNELNKPNGPREPKRAGADRLDPALIRLAGIILVGAVVVQLDTTIIAVAIDTLGRSFNVGISTIQWVSTGYMLALAMVIPLTGWSVERFGGKRMWILSLALFLVGSALCGSAWSAGSLIAFRVMQGIGGGMLLPLMQTLLAQAAGPQRLGRLMATVAVPALVTPILGPVIGGVILDNLSWRWIFFINVPICLIALLLAWRGMPDVRTPGRHPLDVLGLALLSPALAAVVYGFSEAGSRGSFADANASVPLIAGVVLLVLFTVHSMRVAIEPIIDLRMFRSRAFTGSAAMMFLFGISLFGAMLLLPLYEQQVRGRSAAGAGLLLAPQGLGMMITMVVVGKLTDRGSTRLLVLTGLLLSVLGTAAYTQVGTDTSEWLLGLSLAVRGAGL…
>FsymDg_2015 Dg1 Hydroxymethylglutaryl-CoA lyase	hydroxymethylglutaryl-CoA lyase	MSTHRPDRVHIREVGPRDGFQNEPERIATDNKVRLINALGRAGFKRIEVASFVRPDVIPQLADRVQVLERIDVPDDVSLMVLVPNSRGLDNALKVRHLFHEIAVFVSASETHNKKNVNRTVDETMADNDVMVGRIRAEGLRCAAVIATSFGCPYEGRIELKRVLDIAERFAEAGATEIGFGDTTGMANPAYAGEFFTAALERLPGVEVTAHFHNTRGQGLANAFAALEAGCSSFESSFGELGGCPVPAGSTGNIATEDLVSMFHEMGVATGLSLPAIIEAAREAQSVLGRTLTSHSLIAGPVNWPSSAA
>FsymDg_3174 Dg1 glyoxalase/bleomycin resistance protein/dioxygenase	VOC family protein	MRNHAPVAWFETNGIRMAQVGLDCVNVELMVGFWSSALGYEVARHDGDSAVLRHPAGAGPKLRLRRVSGSVPSPGRLHLDLYAVDAARVVGWLSSLGAREVGRYTDGADSGFILADPEGNEFRVTTAGQDGFARLFT
>FsymDg_2481 Dg1 hydrogenase expression/synthesis HypA	hydrogenase maturation nickel metallochaperone HypA	MHELSICHAIAGIVVEHAGDRPVRTVNVRIGQLRQIVPDTLVHCWSLVIQGSTLDGSRLRVESVPARVRCVGCGHTWTLSAPVMLCGQCGGHEVSVLRGEEFLITSLELEEV
>FsymDg_2068 Dg1 GAF modulated transcriptional regulator, LuxR family	helix-turn-helix transcriptional regulator	MTADPDRKPGMFPAPAGARGWRRRQRDLATRIDLMHDEVRAALHTEPTASVIPDDLATSAEVVSTLAGRCIDQLRATAGTDGITAADGDTSLQLCHLILDLQELSFDLYQHDLNLCTRRFADCAAGLQRLRTLPSSADLLDQVCEELVHRCGFGRAVLSRVEDSAWHPWIAYFSNSDEFESWFVRWVDRPIPLEGMTPETRLLTDCRPAVVYDTANAPVHRPIIVESGRSKSYVVAPVMRGTEVVGFLHADHHPSSRRVDEVDRDVLWMFADGFSHIYERAVLAERLRTQRNHVREILSSAVEMMNDFCDAGIDLSRYAGIGAMPGDGARPAPVATAHTGGDLTARESEVLELMVAGATNSVIAETLVIAEETVKSHVKHILRKLGAVNRSQAIAGSLG…
>FsymDg_1922 Dg1 ABC-type transporter, integral membrane subunit	ABC transporter permease	MYASLPRFLLRRFLTGILVLWGAVTVTFFAVSAAGDQVDAILGPQAANLPGLRERVAAEYGLDRPLPVQYLDRLASLATGDFGRSYQRSQPVTRLLGSQILPTLQLALSAALVGLLLALIATVITAGRGRIVRTGTSVFEVLAVAVPPFWLGILLLSLFSFNLRWFPAFGSHGVSGLVLPTLALAIPISGVLAQVMRQELELVEGRPFVLSARARGQSRLGLLLRHTLRHALLPATTMSAWVLGTLVGGAVLVEKVFSRPGLGTVLVNAVQHRDTPVVSAVVILAALIFVVANTLADTLYPVIDARLREAGRA
>FsymDg_1908 Dg1 Phthalate 4,5-dioxygenase	PDR/VanB family oxidoreductase	MSGQGPQPEGRYVPPDLYGRPRADRGMRVLAAVGDVLFPLATRSGSRQHRPTPPPAPASTLNLVVADRRYVADGVVRLSLAAPDGAALPAWWPGAHLELHLPSGRRRRYSLCGDPADRGTYQIAVRRLDTGGGGSVEVHDALPAGSRLTVGRPRNAFPFAAEPRVLFIAGGIGITPILPMVREAARRGLDWRLVYSGRTRTSLPFTDELRRFHGRVEILSDEEHGRPDATSLLRRAPAGAAVYACGPPPVLDGIQAAFDASPASGLHVERFASAPIRDGRPFELRLARSGRVLPVPADRSVLDVLAEAVPTAAYSCRRGFCGICRQRVLAGAVEHRDHRLTDTERADGAMLVCVSRARAGERLVLDL
>FsymDg_2288 Dg1 hypothetical protein	hypothetical protein	MSTGTYTQLLDLACGVFLLAAVLVLWRRELTALVRLFAVQGVALAAIAALSGIHEHRFELLAVAVGILVLRAGVLPYLMRRVLAASGETRETEPLVNVAASLLTAAALTLLAYAASRPLVELAPSPATRALPVGLAVVLIGFFTLVTRRRALAQAVGFLLLDNGITAVAFLATSGVPLIVELGVSFDVLLAVLVLQILTTRMHATFGGTDIDDLRELHD
>FsymDg_0427 Dg1 hypothetical protein	hypothetical protein	MSDHEGLAPDRIVSLPVDPRPVPALIVSRASSPGSGVLPRWVCFLAIGMMIILGWVAAVWTATRLTADPALHAAALFVHFAALVAGLGAVLAIDFFGLLWLSGRCGFPDVIRVASGLHVLIWAGLAGLVLSGVLLQPDLSAPLTRVKIGLVLLIALNGLHIQAVQHRLRLAAAASRALLVRSMISNLLSQAGWWGAMGIGYLNSQH
>FsymDg_2010 Dg1 acyl-CoA dehydrogenase domain-containing protein	acyl-CoA dehydrogenase family protein	MRWDLADEQEMFRDSLGEWLDRFAPAETVHNWLGAGDAATFEGLFVSEGWLAVGFAEEYGGQGGGLLELALTAERLGRHSAPSSAWTASVLAVEALTGLPGRVAAVLTDGSFAALAVDADRPPDEPGSVVRVEADRAGLDGQEIGVLRGTVRSVLGADRARYLVVPASTAAGRALFLVDVDTEGVGIRARELLDRSRSVADVDLADVPARRLDVDAERVLAQAALRAAVLVAADSLGAAERMLRLAVEYSKQRRQFGVPIGSFQAVKHAAASILVSVEAARSIVYFAAASVDQGNEEAALHAATAKAQVTAAGEQAADSALTMHGAIGYTWEHELQLAYKRAKLNKRLFGAPGVWNERLAAALPLLPVS
>FsymDg_1459 Dg1 ATP-dependent DNA helicase RecQ	ATP-dependent DNA helicase RecQ	MTSPLVDSPADAPPLADSDVPLADGASDAARVLRRVFGYESFRDGQQEIIDHVVSGGDALVLMPTGGGKSLCYQIPALVRPGTGVVVSPLIALMQDQVDALRALGVRAGFLNSTQEFDERREVESAFLAGELDLLYLAPERLRVEATVTLLDRGMIALFAIDEAHCVAQWGHDFRPDYLLLSELRERWPDVPTVALTATATPATHAEITSRLGLEDARHFVADFDRPNIQYRIVPKKDPKAQLLTLLRAEHTGDAGIVYCLSRSSVEKIAEFLVANGVAALPYHAGLDARARAEHQARFLREDGIVMVATIAFGMGIDKPDVRFVAHLDLPKSVEGYYQETGRAGRDGLPSTAWLAYGLQDVVQLRKLIDASAGDLTHRRRLSTHLDAMLALCETVECR…
>FsymDg_3530 Dg1 NUDIX hydrolase	NUDIX hydrolase	MGVVESRGPSVRAEREVPAAERSQLASYDPRAYDPIAVTVDVVAFTIRDRSGALGADGPLGRHALHVLLVRRGEMPYAGRWSLPGGFVRAHTAADGTRHEEDLPQAAVRELAEETGLAASDATATATVPHDLGRVHLEQLGTYGTPGRDPRMRVVSVAYLAFAPDLPDPTAGGDARAAAWVPVDAAAVIDPPELAFDHTRILADGLERARAKLEYTPLATAFAGERFTITELREVYEAVWGRPLHPGNFHRKVLSVPGFVEDTGATTAHGGARGGRRARLYRAGTAGLLHPALLRPTRERDA
>FsymDg_2327 Dg1 dTDP-glucose 4,6-dehydratase	SDR family NAD(P)-dependent oxidoreductase	MARTALVTGAGGFIGGHLAAALVCGGSRVRAFLRYNSRGERGSLEWHDQHVVRDMEVVFGDLRDVESVQRAVSGADVVFHLGAQIAIPYSYVNARDFFETNVLGTLNVAEAALRAGVGRVVHTSTSEVYGTARTAPMTEEHPLTAQSPYAASKTGGDQLMGAFHRSHQLPVTVLRPFNTYGPHQSARAVTTTVITQALAGGTLRLGELDTRRDLTFVSDTVAGFLAAAQSDAAVGRTVHLGTGHDVSVAELVTAVGDLLGRKLTVNVDETRLRPPHSEVARLVSNPALARELLGWAPQVDLDAGLTATIGWIKSNMSRFRVGEYSR
>FsymDg_1923 Dg1 luciferase family oxidoreductase, group 1	LLM class flavin-dependent oxidoreductase	MVALSLADQGPVSAQTSPARTIGHSVELAQLAEELGYTRFWVAEHHGVRNMAFAAPEILIGHIADRTSRLRVGSGGIMLPNHTPLHVAEQFRTLEALHPGRIDLGLGRSTGTGDDPTRDALLRTPDALEKFGEHLRQLLGVGGRVPLDPDDPYRELIASPAGVPLPAVFLLGSSVSSAELAARAGLSYAFLCVNQDPDVAVQALRRYRVLFTPVAEGDRPLAILATRIWVGEDDEHGEALAAPERLAVLDYLSGDPRPLESVEQALARTSRLTDAQLVARDKVDLRGDVVGGIDRVAGRLAELVEASGVDEVMAISNIHNPEDRRESVRRLAVAVGLCPAPVSR
>FsymDg_3302 Dg1 protein of unknown function DUF574	SAM-dependent methyltransferase	MSDSESQHGTPDPVSLNVRDRVFVSTWIEAGVDISVPSIARVYDALLDGKDNFPADRAVHDQLIQVIPDGKTAAQYNRQVLRRGVEFMVEQGVRQFIDLGSGLPAAENTHQVAQRIAPESKVAYVDIDPIVLAHGRALLAENRNTTVITADFRRPDEVLSNPDVTALIDLSKPVGLLMLAVVHHVHDDEDPAGLVRAYVDRVVSGSHLFLTHFVDHGEETKPVEQVLLNELTRGRFRSIEEITSYFDGLELIEPGVVYNPLWRPTEPVARPYPLAVRLVAGGIGRKS
>FsymDg_1920 Dg1 ABC transporter related protein	ABC transporter ATP-binding protein	MTLVEVAGLEVSFGHEPPVVRDISFTIEDGECLALVGESGSGKSVTARTLLGLAGERARVRARTLRVGGADVRSFSQRDWQRLRGKSVGMVLQDALVSLDPLRRIEDEVAESIRLHQRDSTRPERHQRVLEVLAEVGVPEPELRSQQYPHQLSGGLRQRALIASAVATRPDLVIADEPTTALDVIVQHQILQLLEEIKEQGRGLLLISHDLAVVARLADRIAVMLDGHIVETGPTERIVGSPEHPYTRSLLDIARGRRAQRPPHTGGQTLLDVDAVTKNFGERRAVAGVSLTLRAGETVGLVGESGSGKSTLARMVMGLTEPDEGRILLRGQPWSGTPERARRVQRQHIQLIQQDPQAAFDPRHTVGRIIAEALPGQRGARRRAQITELLATVGLDAHF…
>FsymDg_2329 Dg1 O-antigen polymerase	O-antigen ligase family protein	MRTAAARAARPRPPGASRLGAAGPALPDPGRAAPGRPETVVAVAAAVGAALVGAALAERVWMGLALLVFVLYVALTTVNLRLAIALWTPTLFLEAVPAFNLAAKAAGLVIILRWLTAPRGPTPTQWTAGSPAGQPAEPERPVGRGAWWGAWWTTGRAGVDFSALRQRPGLVTVGMLLLTWLSLSLLWAVDIGAAATDLWHWWALVMIFVVVSTAMADMRAVRMAAGAFLAGAVLSVAVGLAGAGPWPSNPAGLAGAPRLQGGAGDPNFLASWLVAGLILAVGLIAASESRALRRLLLAASGLAAVGLAATLSRGAFVAAGASAFAALVLLRRHRRRVAGLILLVTAAATAWLATSPAAWERITTNDRGDGRVDLWKVAWSVVRDHPVLGVGLNNYTAVE…
>FsymDg_0349 Dg1 putative F420-dependent enzyme	Pyridoxamine 5'-phosphate oxidase, TIGR03618 family F420-dependent PPOX class oxidoreductase	MTGQATTEHLDGKGMPALPASARRLFASDREATVVTIDPDGAPQASLVWMALDRGSLVFGVEEHRRKVRNLRRDPRVTVIIHDNERTADGAADGLTQYLTVRGRATLLGPGIPDEFTALMDTLARRYLGTDVYPFGNRGSETGMIVRIAVERIGGVGPWVD
>FsymDg_1887 Dg1 Aldehyde Dehydrogenase	aldehyde dehydrogenase family protein	MAVVTSGPVAQARPDAAATVERLRRTFATGRTRDVAWRLRQLGAIERLLTQREDDIVAALGADLGRDAHNAWFGDIAGTRAEAAHARRHLRGWVRPRRTSLPVNMLPDRGFYQYEPLGVVLVVGPWNYPVYLTLSPLVGALAAGNAVVVKPSEHAPATSALLARLLPEYLDADAVAVCEGDATVTRQLVAQGLDHVFFTGGTETGKQVMEAAARHLTPVTLELGGKSPVIVMPDADLDVAAQRIVSVKLLNAGQTCIAPDYVLVDSSVRDEFVARVRATLERFERDESVQRIVNARQFDRLRRVLDGHRGQVVVGGGGDPGTITVEATVVLDPDPASELMTQEIFGPILPVLTVGSLDEAIAFVNARPKPLALYLFTGSKTVVRRVLRETSSGGVVVNH…
>FsymDg_0308 Dg1 hypothetical protein	cytochrome C oxidase subunit IV family protein	MTQGRLVRLVFVGLLLLTAGSSWFAESESARGVATTAFIMTVVAAKLHLVGMHFMELGHAPFALKLAFHGWIVVVWGLIVGFS
>FsymDg_1765 Dg1 Na(+)/H(+) antiporter nhaA	Na+/H+ antiporter NhaA	MCREVWSASNVGFPWKDLPLVRTRSVVDGQSAVTGRVSQTLAARGAFAEFLRRETTGGFLLLAATALALLWANLAGGSYHDVWRADLGFGPSWLHLTHLTAGAWVADGLLAVFFFVAGLELKRELVVGELADRRAAVLPVAAAAGGMIVPALVFLAVSWGAPGAVDGWAIPIATDIAFALGVLSLAGANVPASLRVLLLSLAVVDDLGAIALIAVLFTRGLVPVWLVAAVVLLVGYAFAQRRRWRSPALYVPLALALWMCVHASGVHATVAGIGLALLTRVRPDPGEQAAPALRLEHRLHPFSAGLVVPLFALAATGVPVTASALGAVAEDPVSQGVIAGLVVGKTAGIVGGAWLAVRAGVARLPADLGWRAVMPIGVLGGIGFTVSLLMSRLALDDAD…
>FsymDg_1546 Dg1 Cellulase	glycoside hydrolase family 6 protein	MSTEVHGRPGRRTARHAHRPKSRRPRWIWLVPVVAAAVFAGFGCVRVVFPETSPASSSVDVVIPRPVGTVAAGPLTAVASLLGSLAPAPAQTPAAPVAQPTHPAGHAGAPAARPLPAQPPAAPATASGNPFAGSRFYVDPDSEAVAAVARLRNSVPADAAALSRIANTSHADWFGGDTANPDAVRTRVAGRVNEIRAAGALPVLVAYAIPNRDCGSYSAGGAGSPDSYRAWIAAFAAGIGRGSAAVILEPDAIAQTDCLSAADRQTRYSLLSNAVDVLARAGVAVYLDAGNATWHSAADTAARLRAAGVDRARGFALNVSNFDETADERAYAAAVSAALGGTAHAVIDTSRNGLGPAPGNVWCNPPGRALGAAPTGNTGDPIVDAYLWIKVPGESDGTC…
>FsymDg_4243 Dg1 regulatory protein TetR	TetR/AcrR family transcriptional regulator C-terminal domain-containing protein	MSCERHAAIQAPAASPQADRPPVGLLWTRLAKEKKPGLSRDAIVDAAITLADAEGLGAVSIRRVAAALGARPMSLYSHIKRKDDLFELMTDKAIADIIVPEPLPANWREALWTIAQQTRAVTLRRPWIVKARGTWPRLGPNAIRHMEQSLAAVASLDIDQRRKICILRTIDTYTIGHIVTEHLEQRMPPRDSGNAAEQQHLMQSYLRALVATGDYPRIADLGPDLALLTDRGEAQQRFDEGLEWVLAGIAASLAELPRGARRPDTSHPDASRPGASCPDAAGAGRGNGVKQGHTANS
>FsymDg_2532 Dg1 formyl transferase domain protein	formyl transferase	MKILLLASAFNGLTQRAWIELRRAGHRVTVELALSAETMREAVQLSDPHLIICPFLRERVPDDIWTTRQTIIIHPGPVGDRGPSSLDWAILEGASTWGVTALQAVAEMDAGPIWSTREFAVPLGISKSALYNGPVADAAVAVIHDVVDKAQVVGFAPTPLDSIPAHRLRGRLRPSTRADDRRIDWDTDTTSDVLRKVAASDGSPGAPCLLFGEQLRAFDASPVVVLPAARARDGERENTLLSRRDGAVLVPTVDGAVWIGHLRRAGQPKLPANLVVADHVQPLPVATSEASDPDAGRDVRYRRHGPVGWISFDFYNGAMSTEHCRRLLAAFTWASQQDTRVIVLRGGDTFFSNGIHLNVIEAAERPATAAWANIDAMDDLCQAIITCTSQLVVAGISGS…
>FsymDg_4222 Dg1 Butyryl-CoA dehydrogenase	acyl-CoA dehydrogenase family protein	MPAERLLPSDEARELVELASTIAEKELEPRVVEWEEAGRFPRDAFTVLGQAGLLSLPYPEEVGGGGQPFEVYLQVLEEIAYRWAAVAVGISVHALSCYPLAIAGSPAQRETLLPRLLGGDLLGAYCLSETHAGSDPSAMRTRATATTDGGFLLAGTKAWVTHGGAADFYTVFARTSDDRSSGISCFVADATSDGLTTQPPERKMGLRGSPTAIVNFSDVRLPADRLVGQPGQGLSIALSALDSGRLGIAATAVGLAQRALDDAVAYARQRTSFGKPIIEHQGLGFLLADMAAAVESARATTLAAARRRDAGLPFSRQASIAKLVATDAAMKVTEDAVQVFGGAGYTHDYPVERYMREAKVMQIFEGTNQIQRLVISRHLARS
>FsymDg_2014 Dg1 putative 4-hydroxybutyrate CoA-transferase	acetyl-CoA hydrolase/transferase family protein	MIDLTRYLAPGAGVWWGQASAEPQPLVHALLDQIDRLGPRRAFCGLSWDKRLTRELPEALRLVSYGGLGELRVLSRAGRLDVLPCHYSALPRMFAEGHLPRDVGFVQVSPPDADGTCSLGVGVDYAADAVRHTPVLIAEINQRMPATVGTPRIPLSRFAAVVETDRPLRQAPERPPDSTDQAIARNVAQLVEDGNTLQMGVGPLPSAVLDCLVGHRDLGFHSGMISDGIMRLVDKGVLTGARKEIDQGVVVTGAALGSTELYERLAELPVEFRPASYTHAPATLSHLRSLVSINSAIEVDLTGQVGAEVRRGALIGAVGGQVDFSRAAALTGTRSVIALRARSGAESTIRPALEAGVVTTSRSDVDVVVTEYGAAHLRGCDLVERARRLIAIAAPEHQE…
>FsymDg_0393 Dg1 FR47 domain protein	GNAT family N-acetyltransferase	MSRIPASRQDPDQRHPLDNPARWSLTGAHAHLAERRGNVLRYPVDVSPFVALPEQPDAADWNDMAALAGPGALVPLAGVSVPPPRGWEVVRRGAGVQLVGDGLAAAPDDEAVRLQPSDVPEMLALVAATKPGPFLPRTIELGTYLGIRRNGALVAMAGERLHPPGWTEVSAVCTDPAFRSQGLGGRLVRAVAAGIRERGETPFLHAVATNTNAIRLYLSLGFRFRREATFLAVRVPDPLPENAPVI
>FsymDg_3419 Dg1 hypothetical protein	DUF4231 domain-containing protein	MPGRVPRTITGMSTAGVDSVIAAQRQWSVAAEKAKQRIRRGRQATLGLGVTGTLLVTAAAQVDGGVGRVLAGLAAAALASAPIVAGFFAGPNHIRTWTQLRSVAEALKAEIYTCLAGVAPYHGPPDERDRCLLDRGEAIQQAADILPPAALVSGSSPSWRWPEIDSLDSYVTHRVDDQIDYYESQAAVAERRTAQFQGAGLVASLAATVLGALEAATGGAAVTAWAPAITMVGASVGSYAAASRYEDDARAYKQTARRLRFLRDRWRLPAPAGTFAAERAQRDAAFVTDCEDAIAVENQAWTARWNADTPAPLAGPAEQPA
>FsymDg_2002 Dg1 NADPH:quinone reductase	zinc-binding dehydrogenase	MRAVVLDEFGPAGNLRFADFPDPRPEPGWATVRLRASALNWHDVLVRQGRYHSPLPHVLGADGAGVRVDTGEEVVIVPSLWWGEDDSAPGASWEILGDHRPGTYAELVRVPVECVVPKPAGLSWPQAAALPLVGLTTYRALFTRGRLRAGESALVLGAGGGVATMAVSLAVGIGASVAVTSSSVGKIESARGLGAGGGVLYTEPDWPQAARELSPGGRGFDLVLDSVGTWQESIRALRPGGRLVVLGASRAQEARIDVRHFYFGQFDLLGTTMGGPRDFAGLLELLTSRRVAPPVIDRVFPLDQADQAHQYLERGGGFGKIVLTQD
>FsymDg_0391 Dg1 Luciferase-like, subgroup	LLM class flavin-dependent oxidoreductase	MKFLTITLIVHAPNPVTGARKSTADRFREVIDNALLAEELGFDGFGVGERHERPFISSSPPVVLSHLAALTSRIRLFTAVTTLSLLDPVRAYEDYATLDHLSGGRLELIIGKGNGAAQRELFHVTPDDQWDRNAESYELFRRIWREDRITADPRFRPVLRDAEVWPRPLQQPIRVWHGSATSRESVDLAARYGDPLFSANVTNPIEPYAELVQYYRERWEHYGHDPALAAVGAGTAGYYAERNSQDAIAAYRPVFEGYLAFQRRLDVEPVFPTLEDFVERSSALIGSPQQVIEKVHRYHERFGHSVLHLHADAGGLTDAQHRASLELFQSDIAPVLRREIPDPPWPWAPVLAEPSPSAPLSSSSQPSSSSPSSPNASSSAASLPTVDGPAPAAV
>FsymDg_2008 Dg1 Acetate--CoA ligase	AMP-binding protein	MTEHTGTEHTGTEHAGTGYTWTPTSEYIENANVTRLARAHGLSSLAELRERSVRDIGWYWDAVVKDLGLPFRTPYSRVVDLSAGIEHPDWFVGGELNIVDACLGRWDGDASVANRPAVIHTAEDGTTTTVTYRELTRQVERVSAGLRRLGIGRGDAVALFLPMIPEAVVASYAVARIGAVLVPLFSGFAPSAIASRIQDADARAVVVADGTIRRRRAVAMKPLLDEALRSCPTVEHVVVVGNLDDAPETSATRDVRWSDLLTGPDDAGPDGAGEAEALRATDTLLLAYTSGTTGRPKGAVHTHAGFLVKVASEVAYSFDVGPGGVFCWVTDMGWIMGPLSIFGTHANGATLLLYEGSPDVPDTNRLWDLVDRHRVTMLGVSPTLIRTLRSSEKISLDDF…
>FsymDg_2006 Dg1 MaoC domain protein dehydratase	MaoC family dehydratase N-terminal domain-containing protein	MSDGKLIGTVVDKIAFDVERGKIWEFARATFTTDPVHTDADAARAAGFDDLLATPTHVVVVGHWRDQRAFVDRLGLALERVVVGSVRWQYLRPLRAGDSLRAVRRVVGDERRDGKRGGSMRVVTLETEYVDATGTPVVRQRDVLIERGKSA
>FsymDg_0196 Dg1 hypothetical protein	phospholipase D-like domain-containing protein	MLLGGVERVERVVEQDTVVEQVTAEASLRALRNQWDEVGQQLLDLLRTPELLRITELDRRLTSFDIAAFRSASTRVERDQRVEEFVAARDSAKRRLWEAERVRDSCRSAASDAAAALAAVERARSDLTEAIRLRAEVQRLEARAAHTASMALFAERRLRDARRQRTRLANDWRSDRFGNRNERSRLGGLMSRRQAEFGAAVTAAAEADRLLCQHRARVEPLIAVHERAATSVTVEEIARRDAAAGQAWSALAEANRACRAVAEEADRCEAALWPRRPDSQVRPMRTGKRSRTRNAQAVRRLSVSGSAWWSSSPHCSPAAGNWNGATSDCSPIRRDIHRRKPADRPTN
>FsymDg_0432 Dg1 Acireductone dioxygenase	cupin	MTHLTTWPADDPGRVLRDTDRPDEIAAALAPIGVRFDQWTIVDLPSDAGQDAVLTAYREQVDKVIADEGFILVDVVALHPTEAPDWPATATAARAKFLAEHTHADAEVRFFAAGAGVFYLHIGDEVHAVLCEAGDLLSVPAGTTHWFDMGTSPSFTAVRFFHDADGWVGDFTGSDIASRFPDFDVLYAVAVAAR
>FsymDg_1737 Dg1 Xenobiotic-transporting ATPase, Polyamine-transporting ATPase	ABC transporter ATP-binding protein	MNEGATRRTGDGVSEEAGANIVELSGLSVGYRSRGRTALAVDGLDLAIAPGETVAVVGESGSGKTTTANAILGLLPANGQIVAGSIRVAGTDITTARERTLRAIRGNVVGLVPQDPMVGLNPTMRVGGQVAEAVRRRGVDRRLVSAEVIEALERAGLDEPVLRARQYPHELSGGMRQRVLIAIALAGHPRLIVADEPTSALDVTVQRTILDHLGRLVAETGTSLLIITHDLGVAADRADRVIVMQHGRVVERGDPESILLAPRDPYTRHLIEVAPALSHSGHVVPRFTEVAPASEILRLEAVTKDFRLPRTSGGDRVFRALEDVTLSVRAGQTLGLVGESGSGKTTALRIAMGLDKPTSGRVLLDGKDITAAGWSQLRPLRRRFQLVHQNPYSSLDPRF…
>FsymDg_2020 Dg1 2,4-dienoyl-CoA reductase (NADPH)	SDR family oxidoreductase	MADSSKSIYSPDVLQGKRILITGGGTGLGRGVAAHLVQHGAEVHLWGRRQAVLEEAAAQASASRPGSVQVQTVDVRRADLVDAAIAEIWARYGPLTSVVNNAAANFIAPTASLSARAFETVSSTVMNGSFNTTHAAGRRWIAEGLPGAVLSMLTTWIWTGSAFVVPSAMGKTAVHAMTMSLAVEWARYGIRVNALAPGPIPTDYAWEMLNPTDKSSVGATQADQIPMRRVGTVEELANLVIFLLSDACDYLTGETIAMDGGQKLAGPGTFAGLTTLSDQDWADIRERSQLASAQSKAQRTV
>FsymDg_4483 Dg1 serine/threonine protein kinase	serine/threonine-protein kinase	MAVDRARVAAALPDYDVGDELGRGGFGVVFAGRHKLIQRDVAVKVLPEEDGGAEEVRERFLVEARLLAGFDHPHVVRVYDYVERGGLCLLVMEKLTGGSLRQRFATGPDGRWRRGTGPSGPGGSNQPAACAIGLSAATALAAAHARGVLHRDIKPDNLLFTDAGLPKVTDFGIAKILETTATTTTGLVGTPRYMAPEQISGDRLSPATDLYALGLVLYELLAGRPPFERHLSVPAMLHHHLNVPPAQLTEAPEPVAAVIGRALEKSPPARHSSAQEFAIDLARAAASAYGPGWLTASRVPTSLPDAVTAAARGDAAATPRSPAQPRPATTRPWWSTSGAATGTDTDTDAGTGGDTTRLVTPDSPPVSAADPAAGWPDGRVPARVAWQPAGQPLGGPSPE…
>FsymDg_2435 Dg1 protein of unknown function DUF1025	metallopeptidase family protein	MVEVSRQRFEDLVAEALDSLPPQLGRQMSNIAVVVEDEPPSPGLLGLYEGVPLTQRGDWYSGVLPDRITIYRWPICDLGRTEEQVVEQVRVTVIHEVAHHFGIDDGRLAELGWE
>FsymDg_0538 Dg1 transcriptional regulator, XRE family	helix-turn-helix transcriptional regulator	MPIAVDIDVMLARRKMSVGELADRVGITPANLAVLKNGRAKAVRFATLAALCEVLRCQPGDLLRWEAEDAAGG
>FsymDg_2031 Dg1 Extradiol ring-cleavage dioxygenase class III protein subunit B	extradiol ring-cleavage dioxygenase	MAEFLGLGLTHYPLLAGTDEHMAGLLRWTLQDPDIPEAEKDPASWPELMRREWADDQGVAAAAEHRRELRAGLARCRAALDAFQPDLLVVWGDDQYENFREEVIPPFCVLAYDDTKVHPFALMNERGSPNAWGRPDDMTFTLRSDAAAARALTDDLLQDGFDVAYSYRKRVGAHFPHAIVNTQLFLDYDHAGTEFPYRLLPITVNCYGQHAIARRGALARFAEIRDEQLDPVGPSPARCFDLGRAVARALSHGNKRIALVASSSWSHAFLTDASWHLRPDTAADLRLYEAFVRGDYATWTSVTGAQIVRAGQHEMLNWFCLAGAMDELGMPLSWSTFVVTDVFNSNKCFAIFEGEVGL
>FsymDg_3526 Dg1 Glyoxalase/bleomycin resistance protein/dioxygenase	VOC family protein	MFNAITHSSVYVLDQDQAVDFYVGKLGLEITSDVDLGFMRWLTVSVPGHPEREILLEKPGPPAMSEQTAAQVRELVTKGAMGLGFILRTDDCRRTYEELRARGVEFTQEPTEQPYGIDCGLRDPFGNHLRIGQPAAQPAEITDEVRKRWQAEAPANR
>FsymDg_3026 Dg1 Linalool 8-monooxygenase	cytochrome P450	MMTRESSEEAFVFNPFTDGFTNDPYPYYAELRDAAPAHEHPLGFWILSRYEDVSKLQRSGHSVDERYLTRLPRWKSDSRTLGKENRLMRGLAVLDQDPPNHTRLRGLVSKAFTRRAVDALEPRIATLVDRALDRIAEAGRADLVAELAFPLPFTVISEMLGIPVVEHTRIRALTGTLVRALEPLADPGLQAEIRAANHELMGIVRELTDWKRDNPGDDLISALLAAEHDGDVLGGDELVAQVMFLYIAGHESTVNLLAGGILALLRHPGQLRLLREDPGLVANAVEEILRYDTPVHLMRRITIESLPAHGEEIPAGAWVVACLAAANRDPRFWGADADELRLDRPNAHQNVSFGAGIHHCLGAALARLEARVTFTRFARRFPSPAVEEVRWNGRINVRG…
>FsymDg_1924 Dg1 FMN-dependent oxidoreductase, nitrilotriacetate monooxygenase family	NtaA/DmoA family FMN-dependent monooxygenase	MSSDLGGRELHLSVHPVAAGHHPGAWRWPGADPLAFSRIEGYLEVAQVAERGRLDSIFLADVPGLHADIDDYPQLNGLEPTLILTAMAVVTERIGLVGTASTTFNEPFNIARRFRALDLISHGRAGWNAVTTSGPRVAGNFVADEPSSRARYAKAEEFVAIVLDLWRSWAPDALAADVASGLYADMSRIRPIDHHGEFFSVRGPLSLPPSEQGYPVLYHAGVSDDVRTLTARTGEAMFTAVVDIDTARAELDVVRSRAVAFGRPADAVRFLPGLVTSVGGTEREALERRQALDELSGTRGAVRGLAAQLGLNPDDLELDRPVPPALRGRLHAVRGHARPAARRALEGQTVRDIIRRGGGGGHVVAVGDPEQIADLIQTWFTAGVVDGFTLMPDVTFDGL…
>FsymDg_2434 Dg1 lipoprotein	DUF4394 domain-containing protein	MCRKLKAAFATAVLAGSLGAVPLLSGQAAVAAPGGAGSRPSNLQAVGLTSDGSRLVPFSVRSPQRAGSGVPVTGLIGQDTLLIGIDYRPQDGLLYGVGNGGGVYTLNTTTGVATGVATGVSHLGGPPSGFTSFGVDFNPVNGLLRVVSDSSQNLHHDVVAHVTNADTPSSALGVTAIAYTNNDSDPATGTTLYDIDTNLNQLVIQSPPNNGTLATVGALGVDPALNAGFDIYSTVSGGSAVDATGFATLSVAGQYGLYSVNLITGHVDLIGQFPTGTAISDLAVKP
>FsymDg_3097 Dg1 serine/threonine protein kinase	serine/threonine protein kinase	MPPGPAIEGYRDFRRVAIGGFSTVYTAYQERFARTVAVKVLSADVGDAAALRRFTRECQASGRLSHLPEIITVYDAGATTDDQPFIAMQYFPRGSLVDRMRDNNQPNQPNRLSAPETVGVGVSVARALAAAHRADITHRDIKPGNLLVSDEGGAVLSDFGVASFGVASFGVAGIGAAGIAAGPEKSVSLEAYTPAHCAPEVLDGQRYSPAADVYAFGSTLYTLLAGTAPFAPRAGDGPATVMRRILAGDAAELDQAVPEPLRALIGHMMSVDPRQRPSVASLVEKFDALRDALGAEPVARLGAAGDDLAAVPPSSDEPKAHDPKTGTGSGAAAADVSRLEATRRRSRVVSAGNSPRPTPAGTDSADGAGSPSAAPGPREPLDTPTRLRPRGVPPLSGDR…
>FsymDg_0526 Dg1 putative PAS/PAC sensor protein	SpoIIE family protein phosphatase	MGTQRPTGPAGDDQVARLTALIVRQQGELEAVRAQAATEALVDLAIGVLTERLRCSPGEAARQLTHLAARSGMPLAELAADVVGQPAGDALVRGSAQPPRHQPAQLADAPAPRAVDGSRIAVATLEEALAPLGAVAVALWMTEPDGALELAGEAGLSALEASRWQRLPPQMDCPAQRVVQDGCPRWWPAAHHLPRPLPLVGPWRGARAVLPLTDAGALLGAMEICWPQPLEEFAPALRHQLLTLAGVCASSLGVQGERTWGRHGSWLPALLDALLCSALVAHAVRDHDGRIVDFQIDHVSDGFVDPAGRGPRDLVGRRLSHVHPLMTVPDGLFEHAVDVLRTGQPYQADSLPVHVIVGDRIVATEMDVRIGRLFDGIALTWRRADDSNGLTTILQHAQR…
>FsymDg_2114 Dg1 regulatory protein TetR	TetR/AcrR family transcriptional regulator	MATQLEPAVPREGTGRKKLLAAALDLFAERGVSGTSLQMIADALGVTKAAVYYHYKTKDDIVLAVVSPAIEELAAIAGEAERKRSRTAQVETVLVGIVDLIVRNRSLYAVLQGDLTAIHILREHGAFPELSNRILALIVGPDPDPGTIVAASILLSGLHEAGFGPRVAGIGDEELRGHMLDCARRLLRHRRPSAATA
>FsymDg_2938 Dg1 transcriptional regulator, MerR family	MerR family transcriptional regulator	MRIGELARAAGTTTRTLRYYEEQGLLSPRRAPSGYRLYDSADVTRVDNIRKLLASGFTVRDTCSFLGFLDCPLPDRFRPAPMCEDALAVAGRRLASLDERIAALTQLRNRLASRLPELTGEPSRTAER
>FsymDg_1730 Dg1 transcriptional regulator, LysR family	LysR family transcriptional regulator	MPPVLDLTALRSLTAIADYGGFRRAAEALCISQSAVSQHVRRLEKAVGRPLVTPDGRGTRFTPDGELLVAVGRRILTLHDDALEQLGVDAVLAGQSTITIGSTEHAADHLLPLVMSALTTEFPDVQVRFRLDRGARINEALDRGSIDVAVLIGEGNAATARPAGQLPLAWFAATDWAAPPPERPLPLVAIDDPCTIRSQALRVLARAGRTASVVGEAGYLAGVLHAVRAGVGVALLADVGAVPQGLERRDDLPPVDPEPLHVRARRSAHPRLTHLIGNAVRTALDERPRTPSSD
>FsymDg_2432 Dg1 Domain of unknown function DUF1876	DUF1876 domain-containing protein	MIHTKRWTVDVLLTEDDGHTRAEAALRPGPRSDSERELRGVGHARRHPADAEIPKIGDEVAASRALSELAHLLLDVAAGHIEAVTHQTAHLRMPQHHQGVRP
>FsymDg_2060 Dg1 Mammalian cell entry related domain protein	MCE family protein, MlaD family protein	MSMSLSRRWERIRTVPGLGRDVGALTVLIVLGIVAAIVIQSNLSPTLPWAKKSIVKAEFASVPGVNPESSNLVTIAGVRVGKIASWEVTKTGTAILSMELEPGHPVYDNARAVLRPNNALNEMSVELNPGGPPGHPLPSKGVIPLRQTIRPVQADEVLNHLDERTQLALTDLLVESDVALARSEQELPAGLAATDGTVNQLQPVVEALQTRREKISQLVTALSQISTAVGGNDQRVAQLATATQQTLETLAGNDGQLRDSLAQLPGLTDQLRKTLTSTQELTKQLDPTLDNLQSASGELPKTLERLESTVDKLGNTVDAAKPVISKARPVVADLRPMADDIDGSLVNLRPVTRNLDRDTRTVVSYLTDIQAFVYNTSSVFGAGDAQGNIIRGHLIVPLP…
>FsymDg_1974 Dg1 phosphopantetheine-binding protein	acyl carrier protein	MRATTGNLKTTVGREELRALVADALERSPAELADEADLVGEFGLDSLAALEIVVRLEKLYRIRVKDEEFAGITSLDRIHDLLTTKLKES
>FsymDg_2321 Dg1 polysaccharide biosynthesis protein	oligosaccharide flippase family protein	MAAPWRGDGDGGPRHPNFVSSALATWGTQLAVAVLSLANVLVVARSLGATGRGDVAFLTVIAYVVSQLSLLGVEQANVNFASAEPGLRPALATNSVLLALLLGTVAAGAVGGLIALFPQVGGHSSAGLRWLVLASVPMLILQVYLLFLAQADYAFGFANAAYLLAPLVNVSVNGLLAALGALSVGVAVAACIGGQVLGTALMAWYVGRRAAGFGRPDLRLARRSLGFGMKAHAGQTMLLANYKLDQWLVGAIAGAHQLGVYSVAVAWAEALFYLPTALAAVQRPDLVRSSGGDAGQEAAAVFRVAVLTTLLIGAGLVLAAPFLCVTVFGVEFQDSVVQLRVLTAGAFGVVALKLLGNALTARGKPLLETAAVGIAFVATVALDIVLIPGHGGVGASVAS…
>FsymDg_2074 Dg1 Betaine-aldehyde dehydrogenase	aldehyde dehydrogenase family protein	MSVPHYGLFIDGEWVDSAEKYEIRSPATDELVATVAKGGTADVDRAVAAAKAAHEAGQWRRTPPQERAAVLHAVADRLEKRLQELAALQTRENGATIRVTGALHLGLSIAQLRYIADLATTYEFEKNGPEIGPIPAVGVLRREPLGVVAAIVPWNIPLLVIVWKVGPALAAGNTVVLKPDEHSPLVALELAKEFEAAGLPKGVLNLVTGDGDPVGAHLSGHPDVRKVAFTGSTEVGKSILSKSADTVKRVTLELGGKGPNVVLDDADVPLAVDGALFAALANNGQACEAGTRLLVPNSLKEEFLTRLVERAKTLKLGNPLDLATDVGPVISSGQRDRILGYIESARADGATIALGGGVPQGPEFATGNWVEPTIVTDVTNDQRIAREEVFGPVLTVLTY…
>FsymDg_2011 Dg1 Butyryl-CoA dehydrogenase	acyl-CoA/acyl-ACP dehydrogenase	MDFDLTEDQATIRKAVAELANKFDDQYWLEKDSAHEFPTEFYDAFARGGWLGITTPEEYGGHGLGITEASILLEEVSASGGGMNAASSMHLSIFGMHPVIVHGSEELKRRNLPRIVNGDLHVCFGVTEPGAGLDTTRITTFARRDGDHYVVNGRKVWISKALESEKVLLLTRTTKYEDVKKKTDGMTLFLTNLDRNAVDIRPIRKMGRNAVSSNELFIDDLRIPVEDRVGEEGAGFRYLLDGLNPERMLIAAEALGLGRAALRQAVRYGNEREVFGRPIGKNQGLQFPLADSLAHLDAAELVLRKATWLYDQGKPCAREANTAKYLCADAGFQAADRALQTHGGMGYSEEYPVARYFREARLLRIAPISQEMVLNYLGPHVLGLPRSY
>FsymDg_2009 Dg1 GntR domain protein	FCD domain-containing protein, FadR family transcriptional regulator	MADALKKDRSAIRLAPMEVPKASDVLANELRERILTGEFTEDTPLPPERELVTQTRMSRSTVREALRILEVQGLVRIKAGRAGGAFVQRPSKDAVETSVSLVIRGQQIRLAALLETREAIEPFCAQLAARYRTEDDLKALDAANEAITDTGSTLAAFLQANVDWHVGVATASHNELLIGLMTALSRAIYTATENERFINDEVRRLTAKAHVSITRAIRARDPEAAVRRMNRHVHSYAQAVLEVEERTEISVPNGT
>FsymDg_2066 Dg1 regulatory protein TetR	TetR/AcrR family transcriptional regulator	MSEHGGRGTIARTPRPRNRRAQIITAASELFYRFGYHNVGTEDIAGAVGITAGALYRHFRSKEELLVCALTDSFDLAASVVDRHHDGQLTAMVQDLAETAGRRRDLGVLWSRESRHLNDEQRQRMRERFFAFLAGFVVALNDVRDGLSRDDAELLAWCALAVLTSPSYHGVPAAPETMVALLRRMALSVCTVDIAGVSGQPAPEPVTTEAGLSPQGRREALLVAAARLFSIRGYQTVTMEEVGAEVGVTSAGVYRHFTTKADLLMAIVARAAESLQLGIARALAAATTPQAGLENVVAAYIDFAMAHTDLVNVLVAEVMNLPYWNRHRIRKAQHDYVAEWVSLMAATRPDLDRTAALFRIHAVLMVVNDVARTAHLRSQPKVTEKLRLVAAHILHS
>FsymDg_2984 Dg1 peroxiredoxin, Ohr subfamily	organic hydroperoxide resistance protein	MTALYTAEATAWGGREGRVASSDGRVDLSLSLPKGLGGDDGPGTNPEQLFATGYAACFHSALKAVARRAKVDVSASAVTVRVEIGPDDDGFALAVAIEAEIEQVDRDVAATLVEQAHALCPYSRATRGNIVSTATLVDN
>FsymDg_1587 Dg1 GntR domain protein	FCD domain-containing protein	MARRRPDSAARKSRAEQVAADIEDEILEVRLPVGAHLGRRAEFMERFGISPTVMNETLRILRNRGLVGVRPGAGGGIFVASLPPQVRLGAMDLWFHDSGTHPLQLFEARMHLEAGLAAVAFDRATAGDVDAIQDAYDRMASARDARSYVKGTMRMHRALVTAARIPVLDGMHQSVMALLEATLSRATFIDGHEPMLRHSLNVHSDIIEAIRTRNRFAFERAMKLHNDDLIRTNDPHRSPDIRKISAVGTRAPMAKMTG
>FsymDg_1888 Dg1 hypothetical protein	collagen-like protein	MQNDKNSIVRRVLAGATVALGAAAFIGLGTSVATASSVDAGATTVVGADAGVGVGPIVGPVGPIGPVGPVGPVGPVGPVGPVGPVGVGPIVGPVGPIVGPVGVGPIVGPIV
>FsymDg_3206 Dg1 FMN-dependent oxidoreductase, nitrilotriacetate monooxygenase family	NtaA/DmoA family FMN-dependent monooxygenase	MSKPRKQIILGAYLGGVNHHTVWSDPAAGSQIAFSSFQHLARTAERGRFDFFFLAEGLILRERLGLIFDQDIVGRPDSLPVLAALAAVTEHLGLVGTINATFNEPYELARQLASLDHLSGGRAGWNVVTSFDAFTGQNFRRGGFLHRDDRYVRAGEFLATARKLWDSWPADAVVADKNGGRFVRDDTVGAFSQHSEQFDISGHFNVPRSPQGRPGVLQAGVSPQGRDFAAGSADAIFSPYRHLPEAREFYQDIQARALRQGRPAGSVKLLPSASFVLGDTEAEAVERHREITRTQVSGRTAQILLETVWNRDLSGYDPDGPLPDVGPDPEAPLTIQGRARLAQDPHETVAGWRALAEANNYSLRELAIHVFSRTEFIGTPVQVAERIDSFVQNDGSDGF…
>FsymDg_0434 Dg1 translation initiation factor, aIF-2BI family	S-methyl-5-thioribose-1-phosphate isomerase	MTPVGRPVSWTGNGIRLLDQTTLPARVVHHEVTDVDALVAAVRRLAVRGAPALGAAGAFGVALAAAQAERENWDAATLTRAIGAIRDARPTALALALGVDAARQRLAHGISAVLAYADDLLEQDERTNRAIGAHGADWLLRGAARPTGTTHSTHSTHSTHSGDTDSGIGRRPLRILTHCNTGALATAGWGTALGIIRELHARGALEIVYVDETRPLLQGSRLTAWELDVEDIPHLVQVDAAAAGTIVRGLVDAAVVGADRIAANGDVANKIGTLGVALACAYARIPFVVAASASTVDPATASGDMIPIELRGGGEVLSHAGSRVAPARSRAHNPAFDVTPAHLVDALVTEHGIVEVARGQCPQPPAPSR
>FsymDg_0707 Dg1 glutamine synthetase catalytic region	glutamine synthetase family protein	MNRPARRHPGLLDVDELRRLAASTRSPDSIDEVLVGLPDLQGRLQGSGASVDHFIEDVLARGLPACAYLLAVDVEMDTDAGYAFAPRDTGFGDFRLVPDLATLRRAPWHPRSAVVFADAWWPAGGVVRVAPRAVLRAQLDRLYTRGLAALAGTELEFLVFTESYQQAADRSYGGLTPASRYNVDYSLIGTSEMDGLVRTIRLAMTDAGVRVESARAEVHPGQYEIVFRYDDAISTCDNHVLYKTTAKNLAAQAGQAVTFMAKYDQGEGNSCHVHLSLRGRDRATVFAAEPLEDGRAAPDEESAERASAGWAPPGRTSAERAAAGRPLIDRSHGGRAPGGRAAADRADLAGMSKLMRSFVAGQLACMAEFALLFAPTVNSYKRLAPGSFAPTGIAWGRDN…
>FsymDg_2848 Dg1 hypothetical protein	hypothetical protein	MSVTFTTGHVVESDDLRHRVAPGVKTRDSLFWNLVLPAERIAAQVYVWTDGRGVAGRQICVYFPERERNIVVGAFNVELGDASELDDWHCAGLYLRQPDPLRTAEIVFAGDEVDIDYRFEASHRPFSYRENPAGCPPWMATNRFEQAGRASGTLRVGERVIPFADVWAHRDHSWGRRHWSAVHHWKWLAAGTPSGAELNAMFHIARGELGVNGYVLRDGEPVAIVDSRHHATYDREMGQESLEAELTDARGGTTHLWMRRYAIAHLPVGSDTLMSEAACQVTIDGEAGAGQFETLWPRGYLKRLVDAQ
>FsymDg_4220 Dg1 alpha/beta hydrolase fold protein	alpha/beta hydrolase	MQNDPRSISSAGDAPDRAGAATDTDIPVTVRIPADGIELVGDAYGNPAAAPVLLLHGGGQTRHSWGTTARMLARDGWYALAIDLRGHGDSGWSPDGIYPLGRFAADVVAAVRWTGRVPVLIGASLGGIASLAALRQHPDLAAGVVLVDVSPFLQAAGTNRIREFMTARPEGYSSLDEVADAVAAYLPNRPRPRNISGLRKNLRRVDGRWFWHWDPAFLRDTSSQLSQREHVITSGLAEAAASLRIPTLLVRGGQSDVLSVDDARRFLELVPHAEYADVAGAHHMVTGDDNSVFDQAVRDFFDRRVRPRQRLGLDTAPPSL
>FsymDg_2063 Dg1 PpiC-type peptidyl-prolyl cis-trans isomerase	peptidyl-prolyl cis-trans isomerase	MRIALPGPLGRSWARAVLVVLVPLVIAGLALLIVPLVTGLPGNAAFRVGGTVVTKDQLHDRVEVLSALYGIREPVGGSELEQFRRDIAKAVAVSKILDNAASERKIVIADKSARDTLTKMIDEQMGSGQDGQRAFTDLLAKLKVSENDVLDEVGRQQRTARLFQEVTAPAVATVTDDQLPSYYESHRADFAVPAQRHLRNIVVATREEADQVVRRARDGADFAALAGETSLDESTRSSQGDLGFVTASQLDAEYAKAAFAVPVGSVFGPVQTRYGWNVGQVLEDRPASQPSFEQVKDQVRDALRSERAVATWRTWLADRIRAADVEYADDYRPADPDAPPPDDSATLPQPGMSGSPAPAASSLSGSLLSLPSASAPPSLSAPPSLSLPVAR
>FsymDg_0715 Dg1 Diaminopimelate decarboxylase	diaminopimelate decarboxylase	MQLPPSAGRLHALPVSRLPAATLHWLRGALGARGGAPGRSAHPPDAPTASAAFTGAFTGVQPFAGAYADPISAYIYDLDVAAGNAARLKAALPPWAAIFYAVKANGYPPVLDALAAGHGHGHGAQQAHSAQHTGSTGRSLPTGQGVDGFEVASSHEIQLALDSAQRIGRPARIVVSGPGKSVPLLATLVEAARAGAEMTVNVESPGELRRLNHVAGRAGRQIPVTLRVNPSRVALAGSLRMGGEASAFGIPEADVPDVLAIARSLPWVDVAGFHVHAVSGNLDAAAHLDYVRWCLGYAADTAAAHGVDLRVVDVGGGLGVPFEPDRRGECPFDLDAFAAGLRATPVPAGVRVLFEPGRWLVADCGAYAAEVTDVKHAHGTDFVVLRGGIHHFQLPASWE…
>FsymDg_2067 Dg1 GAF modulated transcriptional regulator, LuxR family	LuxR C-terminal-related transcriptional regulator	MASPYSTTALAQADLQIRQKKLVTALHTAVDAAPVEPGSRSAAALTARLERIEGESIDAEVRGGEAARAGALLAELSAVQNDLREHMFGMPFRVLSRIREELARIRRATTSAEAIASAPAALCAAGGFDRAMISSLRGSTWLPAGLHVGADADSAVNVAFRDFIQDLRIPLTSAMPEAELVRRRVPALIQHAQSEPRLFRPLVEVSQTREYVVAPILANGSVVGYLHADAYSSGRRLTGYDRERIQIFADGFGLILERTVLLERLALQRERIAKAFCTARMMTEGLSAAPVRLVRQSTPAAESKPPVSLPGMLAASAPRLPDGLTPREREVLALLASGATNAQIADRLTVSETTVKSHVKHILRKLHASNRAEAIARYLYLARSQDRAL
>FsymDg_0419 Dg1 Cytochrome-c3 hydrogenase	hydrogenase	MPSVLWLHGGACGGNTMSFLNADEPNVVDLVTSFGLELLWHPSLALESGTHARKLLRACASGETPVDVLVFEGSVIEGPEGTGRYDMFADRPMKDWVIDLAGTARTVVAVGDCACWGGIAATAPNPTSSTGLQFHKRERGGFLGAEFRSRGGLPVVNIPGCPAHPDWISQILVALATGRAADIDLDELQRPRTFFTSFTHTGCTRTEFFEYKQSTTTFGEGTRTGCLFYELGCRGPMTHSPCNRILWNGQSSKTRAGVPCIGCTEPEFPFFDLEPGTVFQTRKAVGVIPREIPEGTRHLTYLAQSAIAKIAAPDWSKKDTFVV
>FsymDg_0456 Dg1 Apolipoprotein N-acyltransferase	Apolipoprotein N-acyltransferase	MDGGKRPGRTTGRRLPARGLAGLAGAIPAFAFPAPGIWVLGFVGLVPLMLVVRTASTRREAAVRAWWGGTGFFLVACYWLAPNAGPFLLVLTAILGATWTLWGVTVWAALRESPSARRLAWALLVVPSAWVAGEFLRSWQGLGGPWALLGSSQWNSRPVLALASLGGVWLLSFVLAAVGLALAAVGIPGAPAGRRIIAGLAAVGVVTLAVSGAAVLRPTPPATGTLRLGGAQPGVVHAVEPRFAASEAATRRLAGSGVDLVVWGESSVGFDLADDPAHLARIEAAARAVGADILVNTDARRTGTLGAPDDLSGAHGSPAPPAPPGSTGSPGSAEGPTRDGGGPERARPPGSPGPRERSEAPGDGIYKTAVLIGPDGPRGRYDKMRLVPFGEYIPLRSVF…
>FsymDg_1733 Dg1 Acyl-CoA dehydrogenase type 2 domain protein	acyl-CoA/acyl-ACP dehydrogenase	MSVSSRSQTGPADRSDLSAAGSAAADRPDIDPAAAGRPVAALPVVDVSDDALAQTSARLALTAEEYDRSAEFPWKGVQAVHDAGLLRLGIAPRYGGQGLSATDSVRVLQWLGRGDPSVALITAMTIFQHVLEDIDPWWPEDLYRTVVDDSRRRPVLLNAIRAEPEWGAPARGGLPATKIQRTATGWLLNGHKGFATSSEGLAYHLVWAATEDPDPLLAHAVVPADTPGIEIVRTWDHLGLRASSTHDVIYTDVEIPFENFRGVPLSEQRADPGLGAVGLGVPALYIGVARAAQEFFLRFANERVPTSLGRPIATTERIQTIAGEIEAQLVQAEEIVYGVVRRFDEGDPSASQRFLVAKPLVVRAVVTAVQTAVAAIGNPGLTRHNPLERHLRDVYCARV…
>FsymDg_0433 Dg1 Enolase-phosphatase E1	acireductone synthase	MTAAVTVTAKVVVVDIEGTTSATSFVVDTLYPYSRARLRAWIDSHQRHPDTRRALAQVRELIGEPAVDTARIVTALGAWLDADEKVTPLKTLQGLIWDAGFTAGELTSHLYPEVAGALRSWQAGGQRLYVFSSGSVAAQRAWFAHSLAGDLRGLFSGYFDTETAGPKRQPSSYAAITAATGVPAGRTVFLSDLVDELDAARAAGWSTVGVRRPGEPNHDRGVGDHPAVGDFAQISILPPP
>FsymDg_2057 Dg1 Mammalian cell entry related domain protein	MlaD family protein, mammalian cell entry protein, phospholipid/cholesterol/gamma-HCH transport system substrate-binding protein	MSAALAGRRRTVAIALVTVLVLVVGWLVLKPGDDRAIVTATFADASPLVAGNAVKAGGVEVGTVKSIDLEGGLAKVRMALDRSVLPLHTDVRATITTQDLLGERFIRLERGSPSAPVLSEPLMIPQTQTNRVVDLQDVLNAVDTPTASALGALLTTAGEGLKGQGKQAANAITALEPAMTQTKDLVAILDEQNELLTRLVDSAQPVASSLATDNGQSLDRLVGSATDTLATVAANRKATQDSLVRLPGTIASARATLAQLAGVSDPATRTLASLRPVTDDLSDITGELHRFADAADPALASLPPVLDKANTLLDEAAPLVKALRPATPDLLTLSSHPVVIGADTDGAGTEPAADQPDGVPQGMVDGHQRLRRHQPLLQGDGPAVTETAGAGRRRDRQPA…
>FsymDg_4209 Dg1 putative F420-dependent enzyme	PPOX class F420-dependent oxidoreductase	MATLNEDARNLLSRPVYAWVTTLRPDGSPHSTVVWVDVDGDEIIFNTAVGRAKERHLRKDPRVSIGVLDPEDAYHLVSVSGTARLEIDSADAVIDRLAKKYLGVDSYPFRRPDEQRIMVRVEPRQIIHNTGR
>FsymDg_2058 Dg1 Mammalian cell entry related domain protein	MlaD family protein, mammalian cell entry protein, phospholipid/cholesterol/gamma-HCH transport system substrate-binding protein	MTTPELRARTRSFRAGFVVLAILAVVLYLTFKAQTGLPFAPTTTASASFGNIHSLRVNDDVREMSKRIGRVSKIDYVNGVALVTMELDGNVKVYQDAHAEIWDVSALASKFVELDRGTQRAGELGGRTIEATRNVDSADLYQLLDVLDQPTRDAATRTIRALGGGAAGHSDDLQDLLKTAPDLLEDIGTVSQALASEQADLPTLLQDVDRLAGRLSDRQQEIASLVSQSDTTLRAVSVDGGKPLTNTLERLPATLDTAKHALDSLNTPLADTASAVRDLEPGAGALARSETDVRGVLVEGVPVAGKVPGVAEQAVPAVEDLTHTVSDARPLASPLRRAISDLNTPLRVLAPYAPEIGQLFVRGQSFVSEGPVPGVRYARLSVNPGLATVTNGLLPSGNY…
>FsymDg_2931 Dg1 Serine 3-dehydrogenase	SDR family NAD(P)-dependent oxidoreductase	MAVVPADASDTAPVSAPAGSSGFPSGSAASPATESSATEPSAAARPAVGTADARRGLAVVTGASSGIGAASARALVDAGFDVLLGARRADRLAAVAADIGPAARSRPLDVTDAASVQAFAAGVTSCEVVVCNAGGALGLAPVVAATAAAAEAEEERWRWMWEANVAGVARTVRAFLPALVASGDGRIVVITSVAGHQVYPGGGGYTAAKHAAAAVVQTLRLELLGQPVRIIEVAPGMVDTEFSLVRFDGDAERAAAVYTGTVPLTAADVAEAVTWAVTRPPHVAVARIDLFPRDQASARDVHRRP
>FsymDg_1910 Dg1 Estradiol 17-beta-dehydrogenase	SDR family oxidoreductase	MRRRTVVSAGVPLAVYEQGNPAGPTVLLVHGYPDTHWVWDDVAAALAADGHHVVRYDVRGAGASGAAKGACGYRLPQLADDLFAVADAVSPHRAVHLAAHDWGSIQAWEAVTDPRAAGRIASYTSLSGPCLDHVGHWARRRLARPTPRHLGQLLTQAAHSWYIGVFHLPLLAPAVWRLGLAARWGYVLASTEGVIPRTSHPQPTLATDAVHGIALYRANMLPHLLRPRQRPTAVPVQLITLARDRYVSPALGDDLDRWVPHLWRRTLTAGHWSALLEKGPTVAQMIKEIAAHADGAPAAPALERAAVSSRERAAGPRRPQRPRLRWCRGPGLERAAFAGKLAVVTGGGSGIGRATALAFAEHGAAVVVCDLDLASAERTVELTRLLGAPAAHAYRVDVA…
>FsymDg_2958 Dg1 hypothetical protein	nucleotidyltransferase domain-containing protein	MPRGCCVWDDRGMDKTLVTSATGDAVAVLRQAGAQFAYLHGSRAVGGQRADSDIDIAAFFGGPRPPGSFDILLPPGVDLLVLDSVPLELAGRIAAGGRLLFEDDRGARVRWEAMTRKIYFDELPRSTRAHREFAAAVLDRNAWPVVDEVRVLRLLRAITDDLSVLRHESGAGDERRADPIWLRGVKSPS
>FsymDg_4217 Dg1 hypothetical protein	hypothetical protein	MTARTLRRAVVAIATGLFAVFLGTAPASALPTSTDTGIGGGTAITIDDPATGTDPATGGDSAAGAGSNALGAISGVVEGLFSSAFSQAGNAVSEGLPNGTPN
>FsymDg_3027 Dg1 alpha/beta hydrolase fold protein	alpha/beta hydrolase	MPTIDVSGVTISYSGTGAPAGLPDAPTIVFGHGLLFGGWMFRSQITVLRERYRCVAVDWRGQGDTPAAAGGYDMDTLTGDAVALIRELDVAPVHWVGLSMGGFVGQRIAARHGELLRSLTLLDTSAGAEEQSKVREYKQLALLLRLFGIRPILGKVSSHMFGPAFLADTASAATIDEWVSRLNRNKGAAIRKAVLGVVDRAPVEREITGITVPTLVAVGADDRATPVEKSERIAARIPGAQLRIVADCGHSSSLEQPATITSLLAKFLATADRP
>FsymDg_2079 Dg1 Isovaleryl-CoA dehydrogenase	acyl-CoA/acyl-ACP dehydrogenase	MDFGEDAELRALRETVAAISKPFGGAYYTERSEARKPTSEIWAALAEAGFIGVNLPEEYGGGGGGIVELAAVTEESAAAGCPLLLLLVSSAISGEVIARFGSADQKQRWLPGLSSGAHKIVFAITEPDAGSNTHRISTRAVRDGDDWLLTGQKYYISGFDDAAAVLVVARTGTDEASGRARLSLFVVPTDTPGLTAHPLPVAAQIPERQFTLFFDSARVASDALVGDEGDGFRQVFHGLNPERITGAALCVGIARYALGKAVDYARNRQVWDQPIGTYQGISHPLAKAKIETDLAALMTHKAAWTHDHGLPAGEPSNIAKYAAAEAALAAVDQAIQTHGGNGMSVEYGLVPLWGLARTLRIAPVNREMILNYVAQHSLGLPRSY
>FsymDg_0322 Dg1 hypothetical protein	hypothetical protein	MSCDAAMAVGRRHGSLGRNHDRRGNRRASGHRTVQHAPRHAARLVPRRAARHAPRWAFPPLSRARLEHRNSSSLALQALILAMTVAAAGPVATLFRDTDPTGATRELNPIITVNNSNLGDTLLAGARCHPDAPPGVQGAFHVGFATRAVSCPIAQPSLPISRAVLAPNAGRTTTTPVPAPPSGTPAAGTGPGNGGGGLPVAASTKTPQPPPVGLLTAGLRGPVAATRKANKTEILVGVGADR
>FsymDg_3556 Dg1 3-oxoacyl-(acyl-carrier-protein) reductase	SDR family oxidoreductase	MDLQLAGRVVLVTGGSDGLGAAVARALVAERARVAICARDEVRLKLTADELRAAGGDVLAVPADVTDVDALDRFVTAAHSRWGQVDAIVNNAGRSAGGELASVTDQQWQDDLQLKLFAAIRLSRLVLGQLRASDAAAVVNVLATAAKAPPAASLPSSVSRAAGLALTKALASEWGPHGIRVNAVLVGLVESGQWERRAAATDTPVRTLYERMARDARIPLGRVGRAAEFADVVTFLLSPRSSYVTGTALNVDGGLSPVV
>FsymDg_0712 Dg1 2,4-diaminobutyrate 4-transaminase	diaminobutyrate--2-oxoglutarate transaminase family protein	MTISAISSGSAGPSGPSAHADPTTSPTGGPTGDPADGHGVPNADGRARAPEGILARQRRRESSARTYARNLPIVPVHAEGMTVIGADGRRYLDCLSGAGTLALGHNHPVVHEAIRGLLHSGAPLHVLDLATPEKDAFTAELLSCLPGDLATSAKLHFCGPSGADAVEAALKLTQTVTGHETLLAFTGGYHGMTAGALAVTGNVTIKERLRPVGTVVRLPYPYPYRCPFGVGATDGDCPDGARLSIQYIERLLDDPCGGVTQPAAMIVEAVQGEGGVVPAPDDWLRAIRRITAERGIPLILDEVQTGVGRTGAFWAVEHSGITPDVIVMSKAIGGGLPLAVIAYREELDGWTPGAHTGTFRGNQLAMAAGAATLRFVRSEALDLRAAEVGARMLADLRTI…
>FsymDg_2472 Dg1 hypothetical protein	DUF6390 family protein	MSVSRDEDGARMFARYAYAPNELGYCGPADAPRTLLTAGAAGAAGAAGAMGAASATGSAGAGGVGGAGATEGDLRALARRFHGAWPYLRILARLNGIDDPLDRRVVEAYWLGGGVSEAVDPREFGAALLAVIGPQAGWYWRHLTPRILDEAAPNHCFHVFGVYPWSRLLDSPDPTWPLHVLDSCRIRWGQVTERDGDHVVVRSAGLTWENGRLGLSGPRPLRAALVAGGVSFAPDVRPGEWVALHWDRVSGRLTDRQATTLRRDTVTQLELTNRRLARTREAGPAGEALTRQVRDDA
>FsymDg_4458 Dg1 MOSC domain containing protein	MOSC domain containing protein	MPAAAPRRPSSPGAFVSAAVPAGSVGRVPRIAHLYRYPIKGLSAEMLGSMTLSASEGLLMDRVYALARPETVFDEAHPQRLSKTRFLMLAKNAELARVASRYDAATGLLTLDHPVGKLTADLGNARDRTAVEDYFATLLADTLHGDRPRLVAGSDSHRFTDASIVSADMMRAISIINLASVRDIADRLGTDVHHLRFRANIYVDDVDAWSELDWVGHEIDLGGVRAKALVPTGRCAATTVNPRTGERDIRIPKELQAHYGHINCGVYAAVRSDGTIRIGDQVTVDDQAAPEQP
>FsymDg_0435 Dg1 Methylthioribulose-1-phosphate dehydratase	methylthioribulose-1-phosphate dehydratase	MPVATTHRRELMIWWVSVVSAGGDLVGDDLTGDGDLADADGWPAGLRVAGEALAREAARYASLGWMRATSGNLSIVLCRAPLRLAVTVSGLDKSELRAGDVAVVDAAGAARPVRPARRPSAEAALHARLAEAAGAQAVVHVHTIASVWAAERWPGGVELEGLEMLKALGRGADGDRVRIPVVDNSQDMIDLGDRIVALRDPRTPAILIARHGLYAWGDDLGAARRHTEAVQWLLEWALANG
>FsymDg_2974 Dg1 SpoOM family protein	SpoOM family protein, sporulation protein	MGMKRMMARLGVGNADVETVLDRPEVLPGGLVTGTVTIKGGKVDQEVNEIRVALEATVEVETDDSTWYENVSFGTRSIGGKFTIAANQETSGRFELPVPWQTPITDVGGWHLRGMKIGVKTTVDIPGAIDPGDLDPVSVRPLPVQEAILAALGDLGFRFHSADVEKGRLAGSDLPFYQEIELHPGGEYARRIKELEVTFLVDAAGVDVVLEADRRGGLLRAGGDALSRLRVGHHDTDRHHLSGLLHEQLQHLGARRGWF
>FsymDg_1494 Dg1 WD40-like beta Propeller containing protein	DUF839 domain-containing protein	MERRTFLRSAVAGAGVLAFSGAMWDTALAAPAQNGPSPYGSLLSADANGVMLPSGFTSRIVARSSQVVSGTSYTWHNAPDGGAVFPNGTGWIYASNSEVGSGGGGVSVLRFNSSGTIISAQRILSNTSSNCAGGATPWGTWLSCEETSTGQVWETYPATGASAVSRPAMGRFKHEAAAADPVRQVIYLTEDQTDGCFYRFRPTTWGNLSAGTLEVLVAGSGTSGTFTWQTVPDVDGSPTATRNQVSGAKHFNGGEGVHYANNTAWFTTKGDNRVWELHVDTNTFELAYDDSLVSPGSAPLTGVDNITGSTYGDLYVAEDGGNLEICIITPDDIVAPFLRLVGHNSSEITGPAFTPNGQRLYFSSQRGTTDSASGGITFEITGPFRT
>FsymDg_2908 Dg1 HAD-superfamily hydrolase, subfamily IA, variant 3	HAD-IA family hydrolase, HAD family phosphatase	MADDARSVGRRPSPVEISVVWCDFGGVLTSPIPEAFDRFVAAAGVPAADLRSAIDAVAGERGMRMIEPLERGLMTQHEWGLRVTAALAPEWTPRVDLTRFGDHWYEGRRMNNALLGCLADCRRRGLRVGLLTNSVAEWEPHRAALMPDAGVFEMIINSHEIGLRKPDPEIYQLAEDTFGATPRQCLLIDDTPVNCAAAQARGWQAILHSSPEQTLEHLARL
>FsymDg_4241 Dg1 regulatory protein TetR	TetR/AcrR family transcriptional regulator	MPAPSEVTAPERLRCDAARNRERVLSAASEVYGERGPAFTMEEVASRAGVGIGTVYRRFPTKGALLDAIALPYLERILSLARAAGEHREPGERLETFVRTFAERHASERMGSGRLWDSTLGRPLRDEIARVVDSLLDAARKAGRLRPDVTYRDVSVLLWTLTSLIDATDQIAPMVWRRHLDLLLDGLRPGGPRPLATPPVNAEEWERVVTSSAALRLH
>FsymDg_0581 Dg1 hypothetical protein	hypothetical protein	MSRRPDKLVAYEPVLARHPPTDPWRHTAGARPCYTPDYGLLGELLTQPVRGGEASESGAFAKGIDAWIAHELRRAGFGADEVWPRASQPRVLPRDVAVLLDKLPKALADEVRARVGAMPAVTPADAVILGRAYDKQVDVVISRWERGPELLISTKAQVSSFGKNLPNRFEEAYGDAGNLRGRYPLAAVGFLFVQRSTILDTEPDTFERTIDMIRKLRAGAGVPGGVGVGADSGGYTATALVLVEWDDIADGPAAGPALAPSGVRVRHDVVPADVAAPQFFTTLIRHITAVTPVVHHVRVRELLERRNLPVAEADADALTAEANTAAGTDPATRATEPTGPLMIDVPLFPDL
>FsymDg_1390 Dg1 hypothetical protein	helix-turn-helix domain-containing protein	MPAFLSARPPRDPAEEKKIRQLAGARHAPADWILRARIITASWAGQRTIQIATELECHPKTVRRWLHRFNTDGLDGLADRPIPGRPRRLSQTERSQIIALARSIPPGRPERTPGGALVAADTDGCAQWTLDTLAETARVQGIAVGRSQVRRILRAERVRWRRTRSWATSTDPQFAPKERRSSSSTPSRPTTRRSSAPTSSAR
>FsymDg_0638 Dg1 Trans-1,2-dihydrobenzene-1,2-diol dehydrogenase	Gfo/Idh/MocA family oxidoreductase	MDQVRIGILGAARIAPTAIMKPAARLPTVAVVAVADRHTERADRFAEKYAVPVAHESYDALLDDPDVDAVYNPLPNALHAQWTLRAIEAGKHVLCEKPFTANEVEARAVAEAAASAGVVVTEAFHYRYHPLAERIHKIVRDGSIGTVRSIRTWMCIPWPLFDDEIRYSYELGGGAMMDTGCYAVHCMRLLGAGEPKVVSARALLHAPRIDRAMTAEFSFPDGSTGRIDCSLWSRRFLRIAAHVTGDRGELRVANFVRPHVFNQIRWTTQGRTRWETVRGETTFDAQLRAFARAVLYGEPTLTPAEDAVVTMRLIDDVYRTAGLPPRGLAG
>FsymDg_3544 Dg1 band 7 protein	SPFH domain-containing protein	MSTDGVTWEPATRVQERSMNGRSGWAALGLSLAVVLVLGPGGIAGGVLLVTAFTGPGLAGGVVLIVIGGLLVLGGLVTLFGLTAVAPGQARVVSLFGRYTGTIRTTGLRWVNPFSRRRKVSTRIRNHETASVKVNDADGNPIEIAAVVVWQVRDTARAVYEVDSFVKFVDIQAETAVRHIATSYPYDNHGDAVLSLRDNAAEITGRLSEEIAARVASAGVGIVESRITRLAYAPEIAHAMLRRQQAGAVVAARQRIVEGAVGMVELALARLEAQDVVTLDDERRATMVSNLLVVLCSEQSTQPVVNTGSLYH
>FsymDg_2927 Dg1 protein of unknown function DUF820	Uma2 family endonuclease	MSEPLIAIPPGGWTTDDLDELPVSNHRYELTDGALSVSPSPSNLHQALGARLFAALEDVTPEPFALAMAVDIRFGRQLTRIPDLMVIRSDEPARHWFSPAEVVVAIEIESPGNHVEDRTTKPALYAQFGIPHYWRIEPAPPRVTTYQPGPGGAYVATGSGQQLIVTEPFPVDLDLTALLPRWAR
>FsymDg_4111 Dg1 ferric uptake regulator, Fur family	transcriptional repressor	MDVWRTVELSARLRTAGLRATGPRLAVLDALVRLGGHRRADEVHNHLTGQGYDLVRASVYNVLRDLTTAGLALLADVGSGVTLYEAGGTFHHHFVCRSCGSIQDIACVLGTPPCLHPDAGAHAGIATLDEAQIIFRGLCAGCGTPRGNAPLP
>FsymDg_2517 Dg1 hypothetical protein	DUF1772 domain-containing protein	MSSLATAAALVAVAAAAIIYGTDVFSALVLRPAAVDAADASVADLLGRVHEYGDRRLPVPGAVSVLAAALATVASDTNPARIGGATALAALLAWLAIYVRVSAPINRRLRAAAASHTVPADTRVLQQRWDSVIWTRAALQTIALAGLLVIILSR
>FsymDg_3691 Dg1 hypothetical protein	MEDS domain-containing protein	MSTQGVDAGSRRAVSVGRIGLGDHACLSFVDDDACWSVLAAYSQWGLAKGEKVLVVADPDLSKGEIFARLDSCGPPVEPAWERGQLNIESTEAMYLPPGRFSVEGQIQRYREQIELSYRQEYPGFRACADMAWALDPDMDLDQLVTYEHELKVLFTDPRCSVICCYDRKRFSRELLDRMDGVHPMTVLEGIGSLDIAYTDSGLRLAGEVDLSTRERFIDGLEQAFARFGNRLLLDLTDLSFLDAHGAGAIIRLAAGMPPGGRLEIRCSTRQAYVLRILGTESIPWMVLTKV
>FsymDg_0481 Dg1 glycosyl transferase family 39	glycosyl transferase family 39	MTTTVPERAGIPPAPAAAPGRPGAGSRAGGRWARSLLRGRESDPAWVRPALLALLAGTAVLYIWGLGASGWANSFYSAAVQAGSSDLTAFFFGSSDAANFITVDKPPASLWVMDISVRIFGLSPWSVLVPQALEGVAAVGVLYVTVRRWFSPAAALLSAAVFALTPAAVLMFRFNNPDALLVLLLLLGAYATVRAAETGSARWLVWAGVFVGFGFLAKMMQAFLVVPVFALTYLLAAPISLRHRIGRLLLSGVAMLVAAGWWVAAVELWPKGSRPYVGGSQNNSILNLVFGYNGFGRLNGNEAGSVGGGGGGTGGRWGETGLTRMFNTEMGGQISWLIPAALIIMVAVIAMRGRAPRTDRTRAALLLWGGWLVVTGVTLSLAKGIIHPYYTIALAPAGP…
>FsymDg_0341 Dg1 RNA polymerase, sigma-24 subunit, ECF subfamily	sigma-70 family RNA polymerase sigma factor, RNA polymerase sigma factor SigJ	MDDATWQAEQFERQRPQLHAVAYRMLGSRSEAEDAVQEAWLRLSRSDDDSIGNLGGWLTTVVGRVCIDMLRARQARREDYVGTWLPEPIVNVDDSDDPEQRTVLADSVGLALLVVLETLTPSERLAFVLHDMLRWSPFFGQ
>FsymDg_4228 Dg1 oligopeptide/dipeptide ABC transporter, ATPase subunit	ABC transporter ATP-binding protein	MSGPAIGGAVDRTVGSTPAGATGPGTSEGLVVDGLSVSYPASGARAAAVDGVSLRVRPGESYGLVGESGSGKSTLAAALAGVLPDGGRVEHGSIHLDGVDVGGLPERDRRRWRAAAFAMVHQGATSSLDPTVRVGAQVAEACRLQGLSRAAARGRALELLAAVRLPEPAVIARRWPHQLSGGQQQRVGIAAALASRPRLLVLDEPTTGLDAAVAREILDLLQVLRQEISAAVVLISHDLALVARRCDRMGVLYAGCLVEEGRAADLLTAPRHPYTAGLVAAAPAVGVTRRERRLLAIAGQPPAPTERPGGCTFADRCALVDQTCRTREPPLAPVPPLPAVPVPAAVSAPAAVVPPDRLAGPGRRPDAYPDEHTVRCHHSDRTTPHLPAQATEVDDAGPG…
